# Supplementary material for: Semantic Analysis of Posttranslational Modification of Proteins Accumulated in Thyroid Cancer Cells Exposed to Simulated Microgravity
Source: Int J Mol Sci. 2018 Aug 1;19(8):2257. doi: 10.3390/ijms19082257 (PMC6121900; doi:10.3390/ijms19082257)
Supplement: Supplementary file 1 [file ijms-19-02257-s001.zip]

Archive with 1 entries (1 files):
- ijms-328834-sup.xlsx
