# Supplementary material for: Semantic Analysis of Posttranslational Modification of Proteins Accumulated in Thyroid Cancer Cells Exposed to Simulated Microgravity
Source: Int J Mol Sci. 2018 Aug 1;19(8):2257. doi: 10.3390/ijms19082257 (PMC6121900; doi:10.3390/ijms19082257)
Supplement: Supplementary file 1 [file ijms-19-02257-s001.zip › ijms-328834-sup.xlsx]

## Sheet: Table1
FTC-133 Thyroid proteins and their experimental PTMs as determined in the study of Bauer, Wehland, Grimm and Gombocz and described in the article "Semantic Analysis of Posttranslational Modification of Proteins Accumulated in Thyroid Cancer Cells Exposed to Simulated Microgravity"
Index	Protein	Gene	Proteome	Locations	Modification	SubstrateSites	%SurfaceArea	ResourceRef	EntrezID
1	G3V1N2	HBA2; HBA1	Chromosome 16	2	Methylvaline	MVLSPA CCCCHH	7.93	MeMo
1	G3V1N2	HBA2; HBA1	Chromosome 16	2	n/a	MVLSPA CCCCHH	7.93	HPRD
1	G3V1N2	HBA2; HBA1	Chromosome 16	4	O-linked (GlcNAc)	MVLSPADK CCCCHHHH	13.46	Phosphositeplus
1	G3V1N2	HBA2; HBA1	Chromosome 16	4	Phosphoserine	MVLSPADK CCCCHHHH	13.46	HPRD
1	G3V1N2	HBA2; HBA1	Chromosome 16	4	Phosphoserine	MVLSPADK CCCCHHHH	13.46	Phosphositeplus
1	G3V1N2	HBA2; HBA1	Chromosome 16	8	N-linked (Glc) (glycation)	SPADKTNVK CHHHHHHHH	44.07	HPRD
1	G3V1N2	HBA2; HBA1	Chromosome 16	8	N-linked (Glc) (glycation).	SPADKTNVK CHHHHHHHH	44.07	UniProtKB
1	G3V1N2	HBA2; HBA1	Chromosome 16	9	Phosphothreonine	PADKTNVKA HHHHHHHHH	45.88	HPRD
1	G3V1N2	HBA2; HBA1	Chromosome 16	9	Phosphothreonine	PADKTNVKA HHHHHHHHH	45.88	Phosphositeplus
1	G3V1N2	HBA2; HBA1	Chromosome 16	17	N-linked (Glc) (glycation)	AAWGKVGAH HHHHHHHCC	27.13	HPRD
1	G3V1N2	HBA2; HBA1	Chromosome 16	17	N-linked (Glc) (glycation)	AAWGKVGAH HHHHHHHCC	27.13	UniProtKB
1	G3V1N2	HBA2; HBA1	Chromosome 16	17	N6-acetyllysine	AAWGKVGAH HHHHHHHCC	27.13	HPRD
1	G3V1N2	HBA2; HBA1	Chromosome 16	17	N6-acetyllysine	AAWGKVGAH HHHHHHHCC	27.13	Phosphositeplus
1	G3V1N2	HBA2; HBA1	Chromosome 16	21	Methylhistidine	KVGAHAGEY HHHCCHHHH	28.47	MeMo
1	G3V1N2	HBA2; HBA1	Chromosome 16	25	Phosphotyrosine	HAGEYGAEA CHHHHHHHH	22.25	HPRD
1	G3V1N2	HBA2; HBA1	Chromosome 16	25	Phosphotyrosine	HAGEYGAEA CHHHHHHHH	22.25	PhosphoELM
1	G3V1N2	HBA2; HBA1	Chromosome 16	25	Phosphotyrosine	HAGEYGAEA CHHHHHHHH	22.25	Phosphositeplus
1	G3V1N2	HBA2; HBA1	Chromosome 16	25	Phosphotyrosine	HAGEYGAEA CHHHHHHHH	22.25	UniProtKB
1	G3V1N2	HBA2; HBA1	Chromosome 16	36	O-linked (GlcNAc)	RMFLSFPTT HHHHHCHHH	20.22	Phosphositeplus
1	G3V1N2	HBA2; HBA1	Chromosome 16	41	N-linked (Glc) (glycation).	FPTTKTYFP CHHHHHHHH	43.64	UniProtKB
1	G3V1N2	HBA2; HBA1	Chromosome 16	43	Phosphotyrosine	TTKTYFPHF HHHHHHHCC	19.37	HPRD
1	G3V1N2	HBA2; HBA1	Chromosome 16	43	Phosphotyrosine	TTKTYFPHF HHHHHHHCC	19.37	PhosphoELM
1	G3V1N2	HBA2; HBA1	Chromosome 16	43	Phosphotyrosine	TTKTYFPHF HHHHHHHCC	19.37	Phosphositeplus
1	G3V1N2	HBA2; HBA1	Chromosome 16	43	Phosphotyrosine	TTKTYFPHF HHHHHHHCC	19.37	UniProtKB
1	G3V1N2	HBA2; HBA1	Chromosome 16	53	Phosphoserine	LSHGSAQVK CCCCCHHHH	15.31	HPRD
1	G3V1N2	HBA2; HBA1	Chromosome 16	53	Phosphoserine	LSHGSAQVK CCCCCHHHH	15.31	Phosphositeplus
1	G3V1N2	HBA2; HBA1	Chromosome 16	62	N-linked (Glc) (glycation)	GHGKKVADA HHHHHHHHH	47.44	HPRD
1	G3V1N2	HBA2; HBA1	Chromosome 16	62	N-linked (Glc) (glycation).	GHGKKVADA HHHHHHHHH	47.44	UniProtKB
1	G3V1N2	HBA2; HBA1	Chromosome 16	105	S-nitrosocysteine	LLSHCLLVT HHHHHHHHH	2.56	dbSNO
1	G3V1N2	HBA2; HBA1	Chromosome 16	134	O-linked (GlcNAc)	LASVSTVLT HHHHHHHHH	15.42	Phosphositeplus
2	O00194	RAB27B	Chromosome 18	2	N-acetylthreonine	MTDGDYDYL CCCCCCCEE	49	UniProtKB	22135298
2	O00194	RAB27B	Chromosome 18	6	Phosphotyrosine	MTDGDYDYLIKLL CCCCCCCEEEEEE	16.41	UniProtKB	22135298
2	O00194	RAB27B	Chromosome 18	53	Phosphotyrosine	FREKRVVYNAQGPNG EEEEEEEECCCCCCC	11.26	UniProtKB	25003641
2	O00194	RAB27B	Chromosome 18	61	Phosphoserine	NAQGPNGSSGKAFKV CCCCCCCCCCCCCEE	42.42	UniProtKB	25003641
2	O00194	RAB27B	Chromosome 18	83	Phosphoserine	AGQERFRSLTTAFFR CCCHHHHHHHHHHHC	27.62	UniProtKB	22135298
2	O00194	RAB27B	Chromosome 18	83	Phosphoserine	AGQERFRSLTTAFFR CCCHHHHHHHHHHHC	27.62	UniProtKB	23917254
2	O00194	RAB27B	Chromosome 18	203	Phosphoserine	DTVNGGNSGNLDGEK CCCCCCCCCCCCCCC	32.12	UniProtKB	22135298
2	O00194	RAB27B	Chromosome 18	203	Phosphoserine	DTVNGGNSGNLDGEK CCCCCCCCCCCCCCC	32.12	UniProtKB	25627689
3	O43592	XPOT	Chromosome 12	1	N-acetylmethionine.	MDEQA CCCHH	13.28	UniProtKB
3	O43592	XPOT	Chromosome 12	557	Glycyl lysine isopeptide (Lys-Gly) (interchain with G-Cter in ubiquitin)	KSLNKQMNP HHHHHHHHH	57.1	Phosphositeplus
3	O43592	XPOT	Chromosome 12	627	N6-acetyllysine	PLMEKFKIL HHHHHHHHH	37.68	HPRD
3	O43592	XPOT	Chromosome 12	627	N6-acetyllysine	PLMEKFKIL HHHHHHHHH	37.68	Phosphositeplus
3	O43592	XPOT	Chromosome 12	629	Glycyl lysine isopeptide (Lys-Gly) (interchain with G-Cter in ubiquitin)	MEKFKILLE HHHHHHHHH	43.44	Phosphositeplus
3	O43592	XPOT	Chromosome 12	634	Glycyl lysine isopeptide (Lys-Gly) (interchain with G-Cter in ubiquitin)	ILLEKLMLA HHHHHCCCC	38.88	Phosphositeplus
3	O43592	XPOT	Chromosome 12	634	N6-acetyllysine	ILLEKLMLA HHHHHCCCC	38.88	HPRD
3	O43592	XPOT	Chromosome 12	634	N6-acetyllysine	ILLEKLMLA HHHHHCCCC	38.88	Phosphositeplus
3	O43592	XPOT	Chromosome 12	634	N6-acetyllysine.	ILLEKLMLA HHHHHCCCC	38.88	UniProtKB
3	O43592	XPOT	Chromosome 12	661	Phosphothreonine	FASRTSKAF CHHHHHHHH	31.89	HPRD
4	O60551	NMT2	Chromosome 10	38	Phosphoserine	HAKGSPGGY CCCCCCCCC	21.47	HPRD	23186163
4	O60551	NMT2	Chromosome 10	38	Phosphoserine	HAKGSPGGY CCCCCCCCC	21.47	Phosphositeplus	24275569
4	O60551	NMT2	Chromosome 10	38	Phosphoserine	HAKGSPGGY CCCCCCCCC	21.47	UniProtKB	24575569
4	O60551	NMT2	Chromosome 10	61	Phosphoserine	RKKEKPNSGGTKSDS CCCCCCCCCCCCCCH	47.31	UniProtKB	22135298
4	O60551	NMT2	Chromosome 10	66	Phosphoserine	GGTKSDSAS CCCCCCHHH	36.31	Phosphositeplus	20363803
4	O60551	NMT2	Chromosome 10	66	Phosphoserine	GGTKSDSAS CCCCCCHHH	36.31	Phosphositeplus	20393185
4	O60551	NMT2	Chromosome 10	66	Phosphoserine	GGTKSDSAS CCCCCCHHH	36.31	Phosphositeplus	16381945
4	O60551	NMT2	Chromosome 10	66	Phosphoserine	GGTKSDSAS CCCCCCHHH	36.31	Phosphositeplus	23193290
4	O60551	NMT2	Chromosome 10	66	Phosphoserine	GGTKSDSAS CCCCCCHHH	36.31	Phosphositeplus	19060867
4	O60551	NMT2	Chromosome 10	66	Phosphoserine	GGTKSDSAS CCCCCCHHH	36.31	Phosphositeplus	22135298
4	O60551	NMT2	Chromosome 10	66	Phosphoserine	GGTKSDSAS CCCCCCHHH	36.31	Phosphositeplus	25627689
4	O60551	NMT2	Chromosome 10	66	Phosphoserine	GGTKSDSAS CCCCCCHHH	36.31	Phosphositeplus	23090842
4	O60551	NMT2	Chromosome 10	68	Phosphoserine	TKSDSASDS CCCCHHHHH	36.44	Phosphositeplus	20363803
4	O60551	NMT2	Chromosome 10	68	Phosphoserine	TKSDSASDS CCCCHHHHH	36.44	Phosphositeplus	20393185
4	O60551	NMT2	Chromosome 10	68	Phosphoserine	TKSDSASDS CCCCHHHHH	36.44	Phosphositeplus	16381945
4	O60551	NMT2	Chromosome 10	68	Phosphoserine	TKSDSASDS CCCCHHHHH	36.44	Phosphositeplus	23193290
4	O60551	NMT2	Chromosome 10	68	Phosphoserine	TKSDSASDS CCCCHHHHH	36.44	Phosphositeplus	19060867
4	O60551	NMT2	Chromosome 10	68	Phosphoserine	TKSDSASDS CCCCHHHHH	36.44	Phosphositeplus	22135298
4	O60551	NMT2	Chromosome 10	68	Phosphoserine	TKSDSASDS CCCCHHHHH	36.44	Phosphositeplus	25627689
4	O60551	NMT2	Chromosome 10	68	Phosphoserine	TKSDSASDS CCCCHHHHH	36.44	Phosphositeplus	23090842
4	O60551	NMT2	Chromosome 10	70	Phosphoserine	SDSASDSQE CCHHHHHHH	41.57	Phosphositeplus	20363803
4	O60551	NMT2	Chromosome 10	70	Phosphoserine	SDSASDSQE CCHHHHHHH	41.57	Phosphositeplus	20393185
4	O60551	NMT2	Chromosome 10	70	Phosphoserine	SDSASDSQE CCHHHHHHH	41.57	Phosphositeplus	16381945
4	O60551	NMT2	Chromosome 10	70	Phosphoserine	SDSASDSQE CCHHHHHHH	41.57	Phosphositeplus	23193290
4	O60551	NMT2	Chromosome 10	70	Phosphoserine	SDSASDSQE CCHHHHHHH	41.57	Phosphositeplus	19060867
4	O60551	NMT2	Chromosome 10	70	Phosphoserine	SDSASDSQE CCHHHHHHH	41.57	Phosphositeplus	22135298
4	O60551	NMT2	Chromosome 10	182	Phosphotyrosine	YTLLNENYVEDDDNM HHHHHHCCCCCCCCE	10.07	UniProtKB	11594778
4	O60551	NMT2	Chromosome 10	182	Phosphotyrosine	YTLLNENYVEDDDNM HHHHHHCCCCCCCCE	10.07	UniProtKB	18988627
4	O60551	NMT2	Chromosome 10	182	Phosphotyrosine	YTLLNENYVEDDDNM HHHHHHCCCCCCCCE	10.07	UniProtKB	22135298
4	O60551	NMT2	Chromosome 10	182	Phosphotyrosine	YTLLNENYVEDDDNM HHHHHHCCCCCCCCE	10.07	UniProtKB	22817900
4	O60551	NMT2	Chromosome 10	229	Phosphoserine	KKLVGFISAIPANIR CCEEEEEECCEEEEE	20.2	UniProtKB	22135298
4	O60551	NMT2	Chromosome 10	254	N6-acetyllysine	INFLCVHKKLRSKRV EEEEEEEEHHHCCCC	32.86	UniProtKB	25953088
4	O60551	NMT2	Chromosome 10	254	N6-acetyllysine	INFLCVHKKLRSKRV EEEEEEEEHHHCCCC	32.86	UniProtKB	26051181
4	O60551	NMT2	Chromosome 10	283	Phosphotyrosine	EGIFQAVYTAGVVLP HHHHHEEHHCCCCCC	8.22	UniProtKB	22135298
4	O60551	NMT2	Chromosome 10	337	Phosphothreonine	DVTKTSGLR CCCCCCCCC	20.75	HPRD	20068231
4	O60551	NMT2	Chromosome 10	338	Phosphoserine	VTKTSGLRP CCCCCCCCC	37.07	HPRD	20068231
4	O60551	NMT2	Chromosome 10	466	N6-acetyllysine	ENKTFLEKLKFGIGD CCHHHHHHHCCCCCC	60.15	UniProtKB	26051181
5	P04066	FUCA1	Chromosome 1	170	Phosphothreonine	GELGTALRK HHHHCCCCC	34.83	Phosphositeplus
5	P04066	FUCA1	Chromosome 1	182	Phosphotyrosine	RYGLYHSLL HCHHHHHCC	5.75	Phosphositeplus
5	P04066	FUCA1	Chromosome 1	241	N-linked (GlcNAc...)	DTYWNSTNF CCCHHHHHH	28.66	UniProtKB
5	P04066	FUCA1	Chromosome 1	382	N-linked (GlcNAc...)	QWEKNTTSV CCEEEEEEC	36.75	UniProtKB
6	P04114	APOB	Chromosome 2	34	N-linked (Glc...)	EMLENVSLV HCCCCCCCC	25.39	HPRD
6	P04114	APOB	Chromosome 2	39	S-cysteinyl 3-(oxidosulfanyl)alanine (Cys-Cys)	VSLVCPKDA CCCCCCCCC	4.15	HPRD
6	P04114	APOB	Chromosome 2	78	S-cysteinyl 3-(oxidosulfanyl)alanine (Cys-Cys)	TRINCKVEL EEEEEEEEE	4.93	HPRD
6	P04114	APOB	Chromosome 2	88	S-cysteinyl 3-(oxidosulfanyl)alanine (Cys-Cys)	VPQLCSFIL EECCCCEEE	2.35	HPRD
6	P04114	APOB	Chromosome 2	97	S-cysteinyl 3-(oxidosulfanyl)alanine (Cys-Cys)	KTSQCTLKE EEEEEEEEE	4.88	HPRD
6	P04114	APOB	Chromosome 2	185	N-linked (Glc...)	TVYGNCSTH CEEEEEEEE	10.01	HPRD
6	P04114	APOB	Chromosome 2	185	N-linked (GlcNAc...).	TVYGNCSTH CEEEEEEEE	10.01	UniProtKB
6	P04114	APOB	Chromosome 2	186	S-cysteinyl 3-(oxidosulfanyl)alanine (Cys-Cys)	VYGNCSTHF EEEEEEEEE	4.27	HPRD
6	P04114	APOB	Chromosome 2	212	S-cysteinyl 3-(oxidosulfanyl)alanine (Cys-Cys)	DLGQCDRFK ECCCCCCCC	3.73	HPRD
6	P04114	APOB	Chromosome 2	245	S-cysteinyl 3-(oxidosulfanyl)alanine (Cys-Cys)	SSQSCQYTL EEEEEEEEE	2.51	HPRD
6	P04114	APOB	Chromosome 2	261	S-cysteinyl 3-(oxidosulfanyl)alanine (Cys-Cys)	AEAICKEQH EEEEECCEE	5.24	HPRD
6	P04114	APOB	Chromosome 2	385	S-cysteinyl 3-(oxidosulfanyl)alanine (Cys-Cys)	ALVQCGQPQ HHHHCCCHH	4.22	HPRD
6	P04114	APOB	Chromosome 2	390	S-cysteinyl 3-(oxidosulfanyl)alanine (Cys-Cys)	GQPQCSTHI CCHHHHHHH	6.88	HPRD
6	P04114	APOB	Chromosome 2	478	S-cysteinyl 3-(oxidosulfanyl)alanine (Cys-Cys)	IQDDCTGDE HHHHCCCCC	6.53	HPRD
6	P04114	APOB	Chromosome 2	513	S-cysteinyl 3-(oxidosulfanyl)alanine (Cys-Cys)	SILKCVQST HHHHHHCCC	2.78	HPRD
6	P04114	APOB	Chromosome 2	520	Phosphoserine	STKPSLMIQ CCCCCHHHH	31.93	HPRD
6	P04114	APOB	Chromosome 2	928	Phosphoserine	FIIPSPKRP EECCCCCCC	32.42	HPRD
6	P04114	APOB	Chromosome 2	928	Phosphoserine	FIIPSPKRP EECCCCCCC	32.42	Phosphositeplus
6	P04114	APOB	Chromosome 2	928	Phosphoserine	FIIPSPKRP EECCCCCCC	32.42	SysPTM
6	P04114	APOB	Chromosome 2	928	Phosphoserine.	FIIPSPKRP EECCCCCCC	32.42	UniProtKB
6	P04114	APOB	Chromosome 2	966	S-cysteinyl 3-(oxidosulfanyl)alanine (Cys-Cys)	SWSVCKQVF CEEECCCCC	1.81	HPRD
6	P04114	APOB	Chromosome 2	976	S-cysteinyl 3-(oxidosulfanyl)alanine (Cys-Cys)	GLNYCTSGA CCEEEEEEE	2.07	HPRD
6	P04114	APOB	Chromosome 2	983	N-linked (Glc...)	GAYSNASST EEECCCCCH	31.03	HPRD
6	P04114	APOB	Chromosome 2	1112	N-palmitoyl cysteine	GHLSCDTKE EEEECCCCC	10.95	HPRD
6	P04114	APOB	Chromosome 2	1112	S-palmitoyl cysteine.	GHLSCDTKE EEEECCCCC	10.95	UniProtKB
6	P04114	APOB	Chromosome 2	1368	N-linked (Glc...)	SNLYNWSAS HHHHCEEEE	29.41	HPRD
6	P04114	APOB	Chromosome 2	1377	N-linked (Glc...)	YSGGNTSTD ECCCCCCCC	34.09	HPRD
6	P04114	APOB	Chromosome 2	1523	N-linked (Glc...)	NLRFNSSYL CCEEECHHC	24.5	HPRD
6	P04114	APOB	Chromosome 2	1523	N-linked (GlcNAc...)	NLRFNSSYL CCEEECHHC	24.5	SysPTM
6	P04114	APOB	Chromosome 2	1523	N-linked (GlcNAc...).	NLRFNSSYL CCEEECHHC	24.5	UniProtKB
6	P04114	APOB	Chromosome 2	1714	Phosphotyrosine	LGSAYQAMI HHHHHEEHE	9.86	HPRD
6	P04114	APOB	Chromosome 2	1723	Phosphoserine	LGVDSKNIF EECCCCCEE	25.79	HPRD
6	P04114	APOB	Chromosome 2	2004	N6-acetyllysine	NTKDKIGVE CCCCCEEEE	42.8	HPRD
6	P04114	APOB	Chromosome 2	2004	N6-acetyllysine	NTKDKIGVE CCCCCEEEE	42.8	Phosphositeplus
6	P04114	APOB	Chromosome 2	2004	N6-acetyllysine.	NTKDKIGVE CCCCCEEEE	42.8	UniProtKB
6	P04114	APOB	Chromosome 2	2018	Phosphothreonine	LADLTLLDS HHHHHHCCC	26.31	HPRD
6	P04114	APOB	Chromosome 2	2022	Phosphoserine	TLLDSPIKV HHCCCCCEE	28.61	HPRD
6	P04114	APOB	Chromosome 2	2239	N-linked (GlcNAc...).	NIDFNKSGS ECCCCCCCC	33.56	UniProtKB
6	P04114	APOB	Chromosome 2	2515	Phosphothreonine	KFRETLEDT HHHHHHHHH	31.06	HPRD
6	P04114	APOB	Chromosome 2	2515	Phosphothreonine	KFRETLEDT HHHHHHHHH	31.06	Phosphositeplus
6	P04114	APOB	Chromosome 2	2707	Phosphothreonine	LARITLPDF CCCCCCCCC	27.04	HPRD
6	P04114	APOB	Chromosome 2	2707	Phosphothreonine	LARITLPDF CCCCCCCCC	27.04	Phosphositeplus
6	P04114	APOB	Chromosome 2	2779	N-linked (GlcNAc...).	ADIGNGTTS CCCCCCCCC	45	UniProtKB
6	P04114	APOB	Chromosome 2	2911	Glycyl lysine isopeptide (Lys-Gly) (interchain with G-Cter in ubiquitin)	RNEIKTLLK HHHHHHHHH	27.26	Phosphositeplus
6	P04114	APOB	Chromosome 2	2915	Glycyl lysine isopeptide (Lys-Gly) (interchain with G-Cter in ubiquitin)	KTLLKAGHI HHHHHCCCE	56.27	Phosphositeplus
6	P04114	APOB	Chromosome 2	2982	N-linked (GlcNAc...)	SGSLNFSKL CCCCEEEEE	40.62	SysPTM
6	P04114	APOB	Chromosome 2	2982	N-linked (GlcNAc...).	SGSLNFSKL CCCCEEEEE	40.62	UniProtKB
6	P04114	APOB	Chromosome 2	3101	N-linked (GlcNAc...).	KYNQNFSAG EECCCCCCC	29.24	UniProtKB
6	P04114	APOB	Chromosome 2	3194	S-cysteinyl 3-(oxidosulfanyl)alanine (Cys-Cys)	LAVLCEFIS HHHHHHHHH	3.01	HPRD
6	P04114	APOB	Chromosome 2	3224	N-linked (GlcNAc...).	TKSYNETKI HHCCCCCEE	58.51	UniProtKB
6	P04114	APOB	Chromosome 2	3324	S-cysteinyl 3-(oxidosulfanyl)alanine (Cys-Cys)	FKELCTISH HHHHHCCCE	3.13	HPRD
6	P04114	APOB	Chromosome 2	3358	N-linked (Glc...)	AELFNQSDI CCCCCHHHH	53.74	HPRD
6	P04114	APOB	Chromosome 2	3358	N-linked (GlcNAc...).	AELFNQSDI CCCCCHHHH	53.74	UniProtKB
6	P04114	APOB	Chromosome 2	3411	N-linked (Glc...)	EGSHNSTVS CCCCCCEEE	40.86	HPRD
6	P04114	APOB	Chromosome 2	3411	N-linked (GlcNAc...)	EGSHNSTVS CCCCCCEEE	40.86	SysPTM
6	P04114	APOB	Chromosome 2	3411	N-linked (GlcNAc...).	EGSHNSTVS CCCCCCEEE	40.86	UniProtKB
6	P04114	APOB	Chromosome 2	3465	N-linked (Glc...)	KYDFNSSML EECCCHHHH	30.22	HPRD
6	P04114	APOB	Chromosome 2	3465	N-linked (GlcNAc...)	KYDFNSSML EECCCHHHH	30.22	SysPTM
6	P04114	APOB	Chromosome 2	3465	N-linked (GlcNAc...).	KYDFNSSML EECCCHHHH	30.22	UniProtKB
6	P04114	APOB	Chromosome 2	3680	Phosphotyrosine	ILPVYDKSL EECCCCHHH	18.73	Phosphositeplus
6	P04114	APOB	Chromosome 2	3776	Phosphothreonine	KKLRTSSFA EEECCCCEE	38.88	HPRD
6	P04114	APOB	Chromosome 2	3778	Phosphoserine	LRTSSFALN ECCCCEEEE	17.58	HPRD
6	P04114	APOB	Chromosome 2	3778	Phosphoserine	LRTSSFALN ECCCCEEEE	17.58	Phosphositeplus
6	P04114	APOB	Chromosome 2	3895	N-linked (Glc...)	SPVYNATWS CCEEEEEEC	31	HPRD
6	P04114	APOB	Chromosome 2	3895	N-linked (GlcNAc...)	SPVYNATWS CCEEEEEEC	31	SysPTM
6	P04114	APOB	Chromosome 2	3895	N-linked (GlcNAc...).	SPVYNATWS CCEEEEEEC	31	UniProtKB
6	P04114	APOB	Chromosome 2	4041	Phosphothreonine	TIFKTELRV EEEEEEEEE	29.51	Phosphositeplus
6	P04114	APOB	Chromosome 2	4048	Phosphoserine	RVRESDEET EECCCCCCE	39.49	HPRD
6	P04114	APOB	Chromosome 2	4048	Phosphoserine	RVRESDEET EECCCCCCE	39.49	Phosphositeplus
6	P04114	APOB	Chromosome 2	4507	Phosphoserine	SDQLSDYYE HHHHHHHHH	20.24	HPRD
6	P04114	APOB	Chromosome 2	4507	Phosphoserine.	SDQLSDYYE HHHHHHHHH	20.24	UniProtKB
6	P04114	APOB	Chromosome 2	4510	Phosphotyrosine	LSDYYEKFI HHHHHHHHH	20.03	HPRD
6	P04114	APOB	Chromosome 2	4510	Phosphotyrosine	LSDYYEKFI HHHHHHHHH	20.03	Phosphositeplus
7	P07737	PFN1	Chromosome 17	2	N-acetylalanine.	MAGWNA CCHHHH	31.54	UniProtKB
7	P07737	PFN1	Chromosome 17	7	Phosphotyrosine	GWNAYIDNL HHHHHHHHH	12.95	HPRD
7	P07737	PFN1	Chromosome 17	7	Phosphotyrosine	GWNAYIDNL HHHHHHHHH	12.95	Phosphositeplus
7	P07737	PFN1	Chromosome 17	7	Phosphotyrosine	GWNAYIDNL HHHHHHHHH	12.95	SysPTM
7	P07737	PFN1	Chromosome 17	32	none	SPSVWAAVP CCCEEEECC	5.26	HPRD
7	P07737	PFN1	Chromosome 17	38	Glycyl lysine isopeptide (Lys-Gly) (interchain with G-Cter in ubiquitin)	AVPGKTFVN ECCCCCCCE	32.49	Phosphositeplus
7	P07737	PFN1	Chromosome 17	54	Glycyl lysine isopeptide (Lys-Gly) (interchain with G-Cter in ubiquitin)	VLVGKDRSS EEECCCCCC	42.35	Phosphositeplus
7	P07737	PFN1	Chromosome 17	54	Glycyl lysine isopeptide (Lys-Gly) (interchain with G-Cter in ubiquitin)	VLVGKDRSS EEECCCCCC	42.35	SysPTM
7	P07737	PFN1	Chromosome 17	54	Glycyl lysine isopeptide (Lys-Gly) (interchain with G-Cter in ubiquitin).	VLVGKDRSS EEECCCCCC	42.35	UniProtKB
7	P07737	PFN1	Chromosome 17	57	Phosphoserine	GKDRSSFYV CCCCCCEEE	34.63	HPRD
7	P07737	PFN1	Chromosome 17	60	Phosphotyrosine	RSSFYVNGL CCCEEEECC	8.58	Phosphositeplus
7	P07737	PFN1	Chromosome 17	70	Glycyl lysine isopeptide (Lys-Gly) (interchain with G-Cter in ubiquitin)	LGGQKCSVI CCCEEEEEE	31.58	Phosphositeplus
7	P07737	PFN1	Chromosome 17	85	Phosphoserine	DGEFSMDLR CCCEEEEEE	13.69	Phosphositeplus
7	P07737	PFN1	Chromosome 17	85	Phosphoserine.	DGEFSMDLR CCCEEEEEE	13.69	UniProtKB
7	P07737	PFN1	Chromosome 17	91	Glycyl lysine isopeptide (Lys-Gly) (interchain with G-Cter in ubiquitin)	DLRTKSTGG EEEECCCCC	39.32	Phosphositeplus
7	P07737	PFN1	Chromosome 17	92	Phosphoserine	LRTKSTGGA EEECCCCCC	31.5	HPRD
7	P07737	PFN1	Chromosome 17	105	Glycyl lysine isopeptide (Lys-Gly) (interchain with G-Cter in ubiquitin)	VTVTKTDKT EEEEECCCE	50.84	Phosphositeplus
7	P07737	PFN1	Chromosome 17	105	N6-acetyllysine	VTVTKTDKT EEEEECCCE	50.84	HPRD
7	P07737	PFN1	Chromosome 17	105	N6-acetyllysine	VTVTKTDKT EEEEECCCE	50.84	Phosphositeplus
7	P07737	PFN1	Chromosome 17	105	N6-acetyllysine.	VTVTKTDKT EEEEECCCE	50.84	UniProtKB
7	P07737	PFN1	Chromosome 17	108	Glycyl lysine isopeptide (Lys-Gly) (interchain with G-Cter in ubiquitin)	TKTDKTLVL EECCCEEEE	49.33	Phosphositeplus
7	P07737	PFN1	Chromosome 17	108	N6-acetyllysine	TKTDKTLVL EECCCEEEE	49.33	HPRD
7	P07737	PFN1	Chromosome 17	108	N6-acetyllysine	TKTDKTLVL EECCCEEEE	49.33	Phosphositeplus
7	P07737	PFN1	Chromosome 17	108	N6-acetyllysine.	TKTDKTLVL EECCCEEEE	49.33	UniProtKB
7	P07737	PFN1	Chromosome 17	109	Phosphothreonine	KTDKTLVLL ECCCEEEEE	25.55	HPRD
7	P07737	PFN1	Chromosome 17	126	Glycyl lysine isopeptide (Lys-Gly) (interchain with G-Cter in ubiquitin)	GLINKKCYE CHHHHHHHH	36.91	Phosphositeplus
7	P07737	PFN1	Chromosome 17	126	N6-acetyllysine	GLINKKCYE CHHHHHHHH	36.91	HPRD
7	P07737	PFN1	Chromosome 17	126	N6-acetyllysine	GLINKKCYE CHHHHHHHH	36.91	Phosphositeplus
7	P07737	PFN1	Chromosome 17	129	Phosphotyrosine	NKKCYEMAS HHHHHHHHH	20.02	HPRD
7	P07737	PFN1	Chromosome 17	129	Phosphotyrosine	NKKCYEMAS HHHHHHHHH	20.02	PhosphoELM
7	P07737	PFN1	Chromosome 17	129	Phosphotyrosine	NKKCYEMAS HHHHHHHHH	20.02	Phosphositeplus
7	P07737	PFN1	Chromosome 17	129	Phosphotyrosine.	NKKCYEMAS HHHHHHHHH	20.02	UniProtKB
7	P07737	PFN1	Chromosome 17	138	Phosphoserine	HLRRSQY HHHHCCC	27.65	Phosphositeplus
7	P07737	PFN1	Chromosome 17	138	Phosphoserine; by ROCK1.	HLRRSQY HHHHCCC	27.65	UniProtKB
8	P07996	THBS1	Chromosome 15	248	N-linked (GlcNAc...)	NNVVNGSSP CCEEECCCC	40.1	SysPTM
8	P07996	THBS1	Chromosome 15	385	C-linked (Man)	GWSPWSEWT CCCCCCCCC	11.9	HPRD
8	P07996	THBS1	Chromosome 15	385	C-linked (Man).	GWSPWSEWT CCCCCCCCC	11.9	UniProtKB
8	P07996	THBS1	Chromosome 15	394	O-linked (Fuc...).	SCSTSCGNG CCCCCCCCC	12.06	UniProtKB
8	P07996	THBS1	Chromosome 15	394	O-linked (GalNAc...)	SCSTSCGNG CCCCCCCCC	12.06	HPRD
8	P07996	THBS1	Chromosome 15	438	C-linked (Man)	QDGGWSHWS ECCCCCCCC	7.8	HPRD
8	P07996	THBS1	Chromosome 15	438	C-linked (Man).	QDGGWSHWS ECCCCCCCC	7.8	UniProtKB
8	P07996	THBS1	Chromosome 15	441	C-linked (Man)	GWSHWSPWS CCCCCCCCC	10.69	HPRD
8	P07996	THBS1	Chromosome 15	441	C-linked (Man).	GWSHWSPWS CCCCCCCCC	10.69	UniProtKB
8	P07996	THBS1	Chromosome 15	447	S-cysteinyl 3-(oxidosulfanyl)alanine (Cys-Cys)	PWSSCSVTC CCCCCCCCC	2.94	HPRD
8	P07996	THBS1	Chromosome 15	450	O-linked (Fuc...).	SCSVTCGDG CCCCCCCCC	8.42	UniProtKB
8	P07996	THBS1	Chromosome 15	450	O-linked (GalNAc...)	SCSVTCGDG CCCCCCCCC	8.42	HPRD
8	P07996	THBS1	Chromosome 15	451	S-cysteinyl 3-(oxidosulfanyl)alanine (Cys-Cys)	CSVTCGDGV CCCCCCCCE	4.36	HPRD
8	P07996	THBS1	Chromosome 15	462	S-cysteinyl 3-(oxidosulfanyl)alanine (Cys-Cys)	RIRLCNSPS CCEEECCCC	3.21	HPRD
8	P07996	THBS1	Chromosome 15	474	S-cysteinyl 3-(oxidosulfanyl)alanine (Cys-Cys)	NGKPCEGEA CCCCCCCCC	13.79	HPRD
8	P07996	THBS1	Chromosome 15	484	S-cysteinyl 3-(oxidosulfanyl)alanine (Cys-Cys)	ETKACKKDA CCCCCCCCC	6.32	HPRD
8	P07996	THBS1	Chromosome 15	489	S-cysteinyl 3-(oxidosulfanyl)alanine (Cys-Cys)	KKDACPING CCCCCCCCC	5.08	HPRD
8	P07996	THBS1	Chromosome 15	498	C-linked (Man)	GWGPWSPWD CCCCCCCCC	17.06	HPRD
8	P07996	THBS1	Chromosome 15	498	C-linked (Man).	GWGPWSPWD CCCCCCCCC	17.06	UniProtKB
8	P07996	THBS1	Chromosome 15	507	O-linked (Fuc...).	ICSVTCGGG CCCCCCCCC	6.8	UniProtKB
8	P07996	THBS1	Chromosome 15	507	O-linked (GalNAc...)	ICSVTCGGG CCCCCCCCC	6.8	HPRD
8	P07996	THBS1	Chromosome 15	1067	N-linked (Glc...)	VKVVNSTTG EEEEECCCC	36.3	HPRD
8	P07996	THBS1	Chromosome 15	1067	N-linked (GlcNAc...)	VKVVNSTTG EEEEECCCC	36.3	SysPTM
8	P07996	THBS1	Chromosome 15	1067	N-linked (GlcNAc...).	VKVVNSTTG EEEEECCCC	36.3	UniProtKB
9	P09601	HMOX1	Chromosome 22	1	N-acetylmethionine.	MERPQ CCCCC	9.95	UniProtKB
9	P09601	HMOX1	Chromosome 22	18	Glycyl lysine isopeptide (Lys-Gly) (interchain with G-Cter in ubiquitin)	SEALKEATK HHHHHHHHH	52.96	Phosphositeplus
9	P09601	HMOX1	Chromosome 22	18	N6-acetyllysine	SEALKEATK HHHHHHHHH	52.96	Phosphositeplus
9	P09601	HMOX1	Chromosome 22	39	Glycyl lysine isopeptide (Lys-Gly) (interchain with G-Cter in ubiquitin)	RNFQKGQVT HHHHCCCCC	47.36	Phosphositeplus
9	P09601	HMOX1	Chromosome 22	39	N6-acetyllysine	RNFQKGQVT HHHHCCCCC	47.36	HPRD
9	P09601	HMOX1	Chromosome 22	39	N6-acetyllysine	RNFQKGQVT HHHHCCCCC	47.36	Phosphositeplus
9	P09601	HMOX1	Chromosome 22	39	N6-acetyllysine	RNFQKGQVT HHHHCCCCC	47.36	UniProtKB
9	P09601	HMOX1	Chromosome 22	69	Glycyl lysine isopeptide (Lys-Gly) (interchain with G-Cter in ubiquitin)	IERNKESPV HHHHCCCCC	66.83	Phosphositeplus
9	P09601	HMOX1	Chromosome 22	86	Glycyl lysine isopeptide (Lys-Gly) (interchain with G-Cter in ubiquitin)	ELHRKAALE HHHHHHHHH	27.54	Phosphositeplus
9	P09601	HMOX1	Chromosome 22	137	Phosphotyrosine	AYTRYLGDL HHHHHHHHH	13.77	HPRD
9	P09601	HMOX1	Chromosome 22	137	Phosphotyrosine	AYTRYLGDL HHHHHHHHH	13.77	Phosphositeplus
9	P09601	HMOX1	Chromosome 22	148	Glycyl lysine isopeptide (Lys-Gly) (interchain with G-Cter in ubiquitin)	GQVLKKIAQ HHHHHHHHH	43.19	Phosphositeplus
9	P09601	HMOX1	Chromosome 22	153	Glycyl lysine isopeptide (Lys-Gly) (interchain with G-Cter in ubiquitin)	KIAQKALDL HHHHHHHCC	41.73	Phosphositeplus
9	P09601	HMOX1	Chromosome 22	177	Glycyl lysine isopeptide (Lys-Gly) (interchain with G-Cter in ubiquitin)	ASATKFKQL CCHHHHHHH	50.73	Phosphositeplus
9	P09601	HMOX1	Chromosome 22	188	Phosphoserine	SRMNSLEMT HHCCCCCCC	19.16	Phosphositeplus
9	P09601	HMOX1	Chromosome 22	188	Phosphoserine (AKT1)	SRMNSLEMT HHCCCCCCC	19.16	HPRD
9	P09601	HMOX1	Chromosome 22	192	Phosphothreonine	SLEMTPAVR CCCCCHHHH	9.94	Phosphositeplus
9	P09601	HMOX1	Chromosome 22	229	Phosphoserine	TKDQSPSRA HCCCCCCCC	34.67	HPRD
9	P09601	HMOX1	Chromosome 22	229	Phosphoserine	TKDQSPSRA HCCCCCCCC	34.67	PhosphoELM
9	P09601	HMOX1	Chromosome 22	229	Phosphoserine	TKDQSPSRA HCCCCCCCC	34.67	Phosphositeplus
9	P09601	HMOX1	Chromosome 22	229	Phosphoserine	TKDQSPSRA HCCCCCCCC	34.67	SysPTM
9	P09601	HMOX1	Chromosome 22	229	Phosphoserine.	TKDQSPSRA HCCCCCCCC	34.67	UniProtKB
9	P09601	HMOX1	Chromosome 22	231	Phosphoserine	DQSPSRAPG CCCCCCCHH	46.45	HPRD
9	P09601	HMOX1	Chromosome 22	231	Phosphoserine	DQSPSRAPG CCCCCCCHH	46.45	PhosphoELM
9	P09601	HMOX1	Chromosome 22	231	Phosphoserine	DQSPSRAPG CCCCCCCHH	46.45	Phosphositeplus
9	P09601	HMOX1	Chromosome 22	231	Phosphoserine	DQSPSRAPG CCCCCCCHH	46.45	SysPTM
9	P09601	HMOX1	Chromosome 22	243	Glycyl lysine isopeptide (Lys-Gly) (interchain with G-Cter in ubiquitin)	RASNKVQDS CCHHHHCCC	38.48	Phosphositeplus
9	P09601	HMOX1	Chromosome 22	256	Glycyl lysine isopeptide (Lys-Gly) (interchain with G-Cter in ubiquitin)	TPRGKPPLN CCCCCCCCH	44.75	Phosphositeplus
10	P10599	TXN	Chromosome 9	3	N6-acetyllysine	MVKQIES CEEECCC	44.23	HPRD
10	P10599	TXN	Chromosome 9	3	N6-acetyllysine	MVKQIES CEEECCC	44.23	Phosphositeplus
10	P10599	TXN	Chromosome 9	3	N6-acetyllysine	MVKQIES CEEECCC	44.23	UniProtKB
10	P10599	TXN	Chromosome 9	8	Glycyl lysine isopeptide (Lys-Gly) (interchain with G-Cter in ubiquitin)	QIESKTAFQ ECCCHHHHH	30.96	Phosphositeplus
10	P10599	TXN	Chromosome 9	39	Glycyl lysine isopeptide (Lys-Gly) (interchain with G-Cter in ubiquitin)	CKMIKPFFH HHHHHHHHH	32.07	Phosphositeplus
10	P10599	TXN	Chromosome 9	39	N6-acetyllysine	CKMIKPFFH HHHHHHHHH	32.07	HPRD
10	P10599	TXN	Chromosome 9	39	N6-acetyllysine	CKMIKPFFH HHHHHHHHH	32.07	Phosphositeplus
10	P10599	TXN	Chromosome 9	39	N6-acetyllysine	CKMIKPFFH HHHHHHHHH	32.07	UniProtKB
10	P10599	TXN	Chromosome 9	62	S-nitrosocysteine	DVDDCQDVA ECCCCHHHH	3.01	dbSNO
10	P10599	TXN	Chromosome 9	62	S-nitrosocysteine	DVDDCQDVA ECCCCHHHH	3.01	UniProtKB
10	P10599	TXN	Chromosome 9	69	S-nitrosocysteine	VASECEVKC HHHHCCCCC	7.25	dbSNO
10	P10599	TXN	Chromosome 9	69	S-nitrosocysteine	VASECEVKC HHHHCCCCC	7.25	HPRD
10	P10599	TXN	Chromosome 9	69	S-nitrosocysteine	VASECEVKC HHHHCCCCC	7.25	UniProtKB
10	P10599	TXN	Chromosome 9	73	S-glutathionyl cysteine	CEVKCMPTF CCCCCCCEE	4.82	HPRD
10	P10599	TXN	Chromosome 9	73	S-nitrosocysteine	CEVKCMPTF CCCCCCCEE	4.82	dbSNO
10	P10599	TXN	Chromosome 9	73	S-nitrosocysteine	CEVKCMPTF CCCCCCCEE	4.82	UniProtKB
10	P10599	TXN	Chromosome 9	94	Glycyl lysine isopeptide (Lys-Gly) (interchain with G-Cter in ubiquitin)	SGANKEKLE ECCCHHHHH	56.54	Phosphositeplus
10	P10599	TXN	Chromosome 9	94	N6-acetyllysine	SGANKEKLE ECCCHHHHH	56.54	Phosphositeplus
10	P10599	TXN	Chromosome 9	94	N6-acetyllysine	SGANKEKLE ECCCHHHHH	56.54	UniProtKB
10	P10599	TXN	Chromosome 9	96	Glycyl lysine isopeptide (Lys-Gly) (interchain with G-Cter in ubiquitin)	ANKEKLEAT CCHHHHHHH	53.92	Phosphositeplus
10	P10599	TXN	Chromosome 9	100	Phosphothreonine	KLEATINEL HHHHHHHHH	18.24	PhosphoELM
10	P10599	TXN	Chromosome 9	100	Phosphothreonine	KLEATINEL HHHHHHHHH	18.24	Phosphositeplus
10	P10599	TXN	Chromosome 9	100	Phosphothreonine	KLEATINEL HHHHHHHHH	18.24	UniProtKB
11	P12277	CKB	Chromosome 14	4	Phosphoserine	MPFSNSHN CCCCCCHH	31.39	HPRD
11	P12277	CKB	Chromosome 14	4	Phosphoserine	MPFSNSHN CCCCCCHH	31.39	Phosphositeplus
11	P12277	CKB	Chromosome 14	4	Phosphoserine	MPFSNSHN CCCCCCHH	31.39	UniProtKB
11	P12277	CKB	Chromosome 14	11	Glycyl lysine isopeptide (Lys-Gly) (interchain with G-Cter in ubiquitin)	HNALKLRFP HHHHHCCCC	34.89	Phosphositeplus
11	P12277	CKB	Chromosome 14	35	Phosphothreonine	AKVLTPELY HHHCCHHHH	20.08	HPRD
11	P12277	CKB	Chromosome 14	35	Phosphothreonine	AKVLTPELY HHHCCHHHH	20.08	PhosphoELM
11	P12277	CKB	Chromosome 14	35	Phosphothreonine	AKVLTPELY HHHCCHHHH	20.08	Phosphositeplus
11	P12277	CKB	Chromosome 14	35	Phosphothreonine	AKVLTPELY HHHCCHHHH	20.08	SysPTM
11	P12277	CKB	Chromosome 14	35	Phosphothreonine	AKVLTPELY HHHCCHHHH	20.08	UniProtKB
11	P12277	CKB	Chromosome 14	39	Phosphotyrosine	TPELYAELR CHHHHHHHH	9.07	Phosphositeplus
11	P12277	CKB	Chromosome 14	108	Phosphothreonine	DEHKTDLNP CCCCCCCCH	47.85	Phosphositeplus
11	P12277	CKB	Chromosome 14	125	Phosphotyrosine	LDPNYVLSS CCCCEEEEE	14.25	Phosphositeplus
11	P12277	CKB	Chromosome 14	199	Phosphoserine	DKPVSPLLL CCCCCHHHH	20.54	HPRD
11	P12277	CKB	Chromosome 14	199	Phosphoserine	DKPVSPLLL CCCCCHHHH	20.54	PhosphoELM
11	P12277	CKB	Chromosome 14	199	Phosphoserine	DKPVSPLLL CCCCCHHHH	20.54	Phosphositeplus
11	P12277	CKB	Chromosome 14	199	Phosphoserine	DKPVSPLLL CCCCCHHHH	20.54	SysPTM
11	P12277	CKB	Chromosome 14	199	Phosphoserine	DKPVSPLLL CCCCCHHHH	20.54	UniProtKB
11	P12277	CKB	Chromosome 14	223	Glycyl lysine isopeptide (Lys-Gly) (interchain with G-Cter in ubiquitin)	HNDNKTFLV EECCCEEEE	43.44	Phosphositeplus
11	P12277	CKB	Chromosome 14	242	Glycyl lysine isopeptide (Lys-Gly) (interchain with G-Cter in ubiquitin)	ISMQKGGNM EEECCCCCH	61.21	Phosphositeplus
11	P12277	CKB	Chromosome 14	254	S-nitrosocysteine	FTRFCTGLT HHHHHHHHH	2.38	dbSNO
11	P12277	CKB	Chromosome 14	254	S-nitrosocysteine	FTRFCTGLT HHHHHHHHH	2.38	HPRD
11	P12277	CKB	Chromosome 14	265	Glycyl lysine isopeptide (Lys-Gly) (interchain with G-Cter in ubiquitin)	ETLFKSKDY HHHHHHCCC	60.76	Phosphositeplus
11	P12277	CKB	Chromosome 14	298	Glycyl lysine isopeptide (Lys-Gly) (interchain with G-Cter in ubiquitin)	GVHIKLPNL EEEEECCCH	42.91	Phosphositeplus
11	P12277	CKB	Chromosome 14	307	Glycyl lysine isopeptide (Lys-Gly) (interchain with G-Cter in ubiquitin)	GKHEKFSEV HCCHHHHHH	54.64	Phosphositeplus
11	P12277	CKB	Chromosome 14	309	Phosphoserine	HEKFSEVLK CHHHHHHHH	37.55	Phosphositeplus
11	P12277	CKB	Chromosome 14	313	Glycyl lysine isopeptide (Lys-Gly) (interchain with G-Cter in ubiquitin)	SEVLKRLRL HHHHHHHCC	55.34	Phosphositeplus
12	P13693	TPT1	Chromosome 13	19	Glycyl lysine isopeptide (Lys-Gly) (interchain with G-Cter in ubiquitin)	SDIYKIREI CCCCCCCCC	35.3	Phosphositeplus
12	P13693	TPT1	Chromosome 13	39	Phosphothreonine	MVSRTEGNI EEEEECCCC	40.51	HPRD
12	P13693	TPT1	Chromosome 13	39	Phosphothreonine	MVSRTEGNI EEEEECCCC	40.51	PhosphoELM
12	P13693	TPT1	Chromosome 13	46	Phosphoserine	NIDDSLIGG CCCCEEECC	20.38	Phosphositeplus
12	P13693	TPT1	Chromosome 13	46	Phosphoserine	NIDDSLIGG CCCCEEECC	20.38	SysPTM
12	P13693	TPT1	Chromosome 13	46	Phosphoserine (PLK1)	NIDDSLIGG CCCCEEECC	20.38	HPRD
12	P13693	TPT1	Chromosome 13	46	Phosphoserine (PLK1)	NIDDSLIGG CCCCEEECC	20.38	PhosphoELM
12	P13693	TPT1	Chromosome 13	46	Phosphoserine; by PLK1.	NIDDSLIGG CCCCEEECC	20.38	UniProtKB
12	P13693	TPT1	Chromosome 13	53	Phosphoserine	GGNASAEGP CCCCCCCCC	30.74	HPRD
12	P13693	TPT1	Chromosome 13	53	Phosphoserine	GGNASAEGP CCCCCCCCC	30.74	PhosphoELM
12	P13693	TPT1	Chromosome 13	53	Phosphoserine	GGNASAEGP CCCCCCCCC	30.74	Phosphositeplus
12	P13693	TPT1	Chromosome 13	53	Phosphoserine.	GGNASAEGP CCCCCCCCC	30.74	UniProtKB
12	P13693	TPT1	Chromosome 13	64	Phosphoserine (PLK1)	EGTESTVIT CCCCCCEEE	28.01	HPRD
12	P13693	TPT1	Chromosome 13	64	Phosphoserine (PLK1)	EGTESTVIT CCCCCCEEE	28.01	PhosphoELM
12	P13693	TPT1	Chromosome 13	64	Phosphoserine; by PLK1.	EGTESTVIT CCCCCCEEE	28.01	UniProtKB
12	P13693	TPT1	Chromosome 13	88	Phosphotyrosine	TKEAYKKYI CHHHHHHHH	14.76	Phosphositeplus
12	P13693	TPT1	Chromosome 13	91	Phosphotyrosine	AYKKYIKDY HHHHHHHHH	14.73	Phosphositeplus
12	P13693	TPT1	Chromosome 13	93	N6-acetyllysine	KKYIKDYMK HHHHHHHHH	39.45	HPRD
12	P13693	TPT1	Chromosome 13	93	N6-acetyllysine	KKYIKDYMK HHHHHHHHH	39.45	UniProtKB
12	P13693	TPT1	Chromosome 13	95	Phosphotyrosine	YIKDYMKSI HHHHHHHHH	11.05	Phosphositeplus
12	P13693	TPT1	Chromosome 13	97	N6-acetyllysine	KDYMKSIKG HHHHHHHHH	42.68	HPRD
12	P13693	TPT1	Chromosome 13	112	Glycyl lysine isopeptide (Lys-Gly) (interchain with G-Cter in ubiquitin)	PERVKPFMT HHHHHHHHH	38.47	Phosphositeplus
12	P13693	TPT1	Chromosome 13	112	N6-acetyllysine	PERVKPFMT HHHHHHHHH	38.47	HPRD
12	P13693	TPT1	Chromosome 13	112	N6-acetyllysine	PERVKPFMT HHHHHHHHH	38.47	Phosphositeplus
12	P13693	TPT1	Chromosome 13	116	Phosphothreonine	KPFMTGAAE HHHHHCHHH	24.85	HPRD
12	P13693	TPT1	Chromosome 13	159	Phosphotyrosine	GVTPYMIFF CCCEEEEEE	8.09	Phosphositeplus
12	P13693	TPT1	Chromosome 13	164	Glycyl lysine isopeptide (Lys-Gly) (interchain with G-Cter in ubiquitin)	MIFFKDGLE EEEEECCEE	39.89	Phosphositeplus
13	P15559	NQO1	Chromosome 16	20	Phosphotyrosine	TSFNYAMKE CCHHHHHHH	13.18	Phosphositeplus
13	P15559	NQO1	Chromosome 16	23	Glycyl lysine isopeptide (Lys-Gly) (interchain with G-Cter in ubiquitin)	NYAMKEAAA HHHHHHHHH	35.71	Phosphositeplus
13	P15559	NQO1	Chromosome 16	31	Glycyl lysine isopeptide (Lys-Gly) (interchain with G-Cter in ubiquitin)	AAALKKKGW HHHHHHCCC	47.95	Phosphositeplus
13	P15559	NQO1	Chromosome 16	33	Glycyl lysine isopeptide (Lys-Gly) (interchain with G-Cter in ubiquitin)	ALKKKGWEV HHHHCCCCE	68.61	Phosphositeplus
13	P15559	NQO1	Chromosome 16	54	Glycyl lysine isopeptide (Lys-Gly) (interchain with G-Cter in ubiquitin)	IISRKDITG EECHHHHHH	46.84	Phosphositeplus
13	P15559	NQO1	Chromosome 16	59	Glycyl lysine isopeptide (Lys-Gly) (interchain with G-Cter in ubiquitin)	DITGKLKDP HHHHHHCCC	43.65	Phosphositeplus
13	P15559	NQO1	Chromosome 16	59	N6-acetyllysine	DITGKLKDP HHHHHHCCC	43.65	HPRD
13	P15559	NQO1	Chromosome 16	59	N6-acetyllysine	DITGKLKDP HHHHHHCCC	43.65	Phosphositeplus
13	P15559	NQO1	Chromosome 16	59	N6-acetyllysine	DITGKLKDP HHHHHHCCC	43.65	UniProtKB
13	P15559	NQO1	Chromosome 16	61	Glycyl lysine isopeptide (Lys-Gly) (interchain with G-Cter in ubiquitin)	TGKLKDPAN HHHHCCCCC	66.21	Phosphositeplus
13	P15559	NQO1	Chromosome 16	77	Glycyl lysine isopeptide (Lys-Gly) (interchain with G-Cter in ubiquitin)	VLAYKEGHL HHHHHHHHH	52.17	Phosphositeplus
13	P15559	NQO1	Chromosome 16	82	Phosphoserine	EGHLSPDIV HHHHHHHHH	18.17	Phosphositeplus
13	P15559	NQO1	Chromosome 16	90	Glycyl lysine isopeptide (Lys-Gly) (interchain with G-Cter in ubiquitin)	VAEQKKLEA HHHHHHHHH	51.32	Phosphositeplus
13	P15559	NQO1	Chromosome 16	209	Glycyl lysine isopeptide (Lys-Gly) (interchain with G-Cter in ubiquitin)	LEGWKKRLE HHHHHHHHH	38.58	Phosphositeplus
13	P15559	NQO1	Chromosome 16	209	N6-acetyllysine	LEGWKKRLE HHHHHHHHH	38.58	HPRD
13	P15559	NQO1	Chromosome 16	209	N6-acetyllysine	LEGWKKRLE HHHHHHHHH	38.58	Phosphositeplus
13	P15559	NQO1	Chromosome 16	241	Glycyl lysine isopeptide (Lys-Gly) (interchain with G-Cter in ubiquitin)	FLMKKEVQD HHHHHHHHH	49.5	Phosphositeplus
13	P15559	NQO1	Chromosome 16	248	Glycyl lysine isopeptide (Lys-Gly) (interchain with G-Cter in ubiquitin)	QDEEKNKKF HHHHHHCCC	72.52	Phosphositeplus
13	P15559	NQO1	Chromosome 16	251	Glycyl lysine isopeptide (Lys-Gly) (interchain with G-Cter in ubiquitin)	EKNKKFGLS HHHCCCCCH	54.8	Phosphositeplus
13	P15559	NQO1	Chromosome 16	262	Glycyl lysine isopeptide (Lys-Gly) (interchain with G-Cter in ubiquitin)	HHLGKSIPT HHCCCCCCC	52.12	Phosphositeplus
13	P15559	NQO1	Chromosome 16	262	N6-acetyllysine	HHLGKSIPT HHCCCCCCC	52.12	HPRD
13	P15559	NQO1	Chromosome 16	262	N6-acetyllysine	HHLGKSIPT HHCCCCCCC	52.12	Phosphositeplus
13	P15559	NQO1	Chromosome 16	262	N6-acetyllysine	HHLGKSIPT HHCCCCCCC	52.12	UniProtKB
13	P15559	NQO1	Chromosome 16	271	Glycyl lysine isopeptide (Lys-Gly) (interchain with G-Cter in ubiquitin)	DNQIKARK CCCCCCCC	32.16	Phosphositeplus
14	P17900	GM2A	Chromosome 5	39	S-cysteinyl 3-(oxidosulfanyl)alanine (Cys-Cys)	SWDNCDEGK CCCCCCCCC	4.7	HPRD
14	P17900	GM2A	Chromosome 5	63	N-linked (GlcNAc...).	IVPGNVTLS EECCCEEEE	19.96	UniProtKB
14	P17900	GM2A	Chromosome 5	99	S-cysteinyl 3-(oxidosulfanyl)alanine (Cys-Cys)	IKIPCTDYI EEECCHHHC	5.28	HPRD
14	P17900	GM2A	Chromosome 5	106	S-cysteinyl 3-(oxidosulfanyl)alanine (Cys-Cys)	YIGSCTFEH HCCCCCHHH	4.21	HPRD
14	P17900	GM2A	Chromosome 5	112	S-cysteinyl 3-(oxidosulfanyl)alanine (Cys-Cys)	FEHFCDVLD HHHHHHHHH	3.69	HPRD
14	P17900	GM2A	Chromosome 5	125	S-cysteinyl 3-(oxidosulfanyl)alanine (Cys-Cys)	TGEPCPEPL CCCCCCCHH	5.33	HPRD
14	P17900	GM2A	Chromosome 5	136	S-cysteinyl 3-(oxidosulfanyl)alanine (Cys-Cys)	YGLPCHCPF CCCCCCCCC	6.58	HPRD
14	P17900	GM2A	Chromosome 5	138	S-cysteinyl 3-(oxidosulfanyl)alanine (Cys-Cys)	LPCHCPFKE CCCCCCCCC	5.59	HPRD
14	P17900	GM2A	Chromosome 5	183	S-cysteinyl 3-(oxidosulfanyl)alanine (Cys-Cys)	KRLGCIKIA CEEEEEEEE	3.2	HPRD
15	P18065	IGFBP2	Chromosome 2	142	Phosphoserine	RDAEYGASPEQVADN CCCCCCCCCCCCCCC	25.3	Phophositeplus	17496250
15	P18065	IGFBP2	Chromosome 2	142	Phosphoserine	RDAEYGASPEQVADN CCCCCCCCCCCCCCC	25.3	Phophositeplus	16381945
15	P18065	IGFBP2	Chromosome 2	142	Phosphoserine	RDAEYGASPEQVADN CCCCCCCCCCCCCCC	25.3	Phophositeplus	23193290
15	P18065	IGFBP2	Chromosome 2	142	Phosphoserine	RDAEYGASPEQVADN CCCCCCCCCCCCCCC	25.3	Phophositeplus	22135298
15	P18065	IGFBP2	Chromosome 2	196	Phosphothreonine	AVFREKVTEQHRQMG HHHHHHHHCCCHHHH	40.78	Phophositeplus	22135298
15	P18065	IGFBP2	Chromosome 2	207	N-acetyllysine	RQMGKGGKHHLGLEE HHHHHHCCCCCCCCC	36.2	Phophositeplus	18529855
15	P18065	IGFBP2	Chromosome 2	299	Phosphothreonine	KLIQGAPTIRGDPEC CCCCCCCCCCCCCCC	23.83	Phophositeplus	22135298
15	P18065	IGFBP2	Chromosome 2	299	Phosphothreonine	KLIQGAPTIRGDPEC CCCCCCCCCCCCCCC	23.83	Phophositeplus	24961811
16	P22681	CBL; CBLB	Chromosome 11	126	Phosphothreonine	LMKKTKQTI HHHHHHHHH	23.9	Phosphositeplus
16	P22681	CBL; CBLB	Chromosome 11	141	Phosphotyrosine	KERMYEENS HHHHHHHCC	26.72	Phosphositeplus
16	P22681	CBL; CBLB	Chromosome 11	141	Phosphotyrosine	KERMYEENS HHHHHHHCC	26.72	UniProtKB
16	P22681	CBL; CBLB	Chromosome 11	197	N6-acetyllysine	AFGEKTIVP HCCCCEEEC	43.88	HPRD
16	P22681	CBL; CBLB	Chromosome 11	197	N6-acetyllysine	AFGEKTIVP HCCCCEEEC	43.88	Phosphositeplus
16	P22681	CBL; CBLB	Chromosome 11	197	N6-acetyllysine	AFGEKTIVP HCCCCEEEC	43.88	UniProtKB
16	P22681	CBL; CBLB	Chromosome 11	337	Phosphotyrosine	REGFYLFPD CCCEEEEEC	20.49	PhosphoELM
16	P22681	CBL; CBLB	Chromosome 11	368	Phosphotyrosine	TQEQYELYC EHHHHHHCC	13.72	PhosphoELM
16	P22681	CBL; CBLB	Chromosome 11	368	Phosphotyrosine	TQEQYELYC EHHHHHHCC	13.72	Phosphositeplus
16	P22681	CBL; CBLB	Chromosome 11	371	Phosphotyrosine	QYELYCEMG HHHHCCCCC	3.71	Phosphositeplus
16	P22681	CBL; CBLB	Chromosome 11	371	Phosphotyrosine (INSR)	QYELYCEMG HHHHCCCCC	3.71	HPRD
16	P22681	CBL; CBLB	Chromosome 11	371	Phosphotyrosine (INSR)	QYELYCEMG HHHHCCCCC	3.71	PhosphoELM
16	P22681	CBL; CBLB	Chromosome 11	371	Phosphotyrosine; by INSR	QYELYCEMG HHHHCCCCC	3.71	UniProtKB
16	P22681	CBL; CBLB	Chromosome 11	439	Phosphoserine	DPRGSGSLL CCCCCCCCC	26.87	Phosphositeplus
16	P22681	CBL; CBLB	Chromosome 11	452	Phosphoserine	EGAPSPNYD CCCCCCCCC	25.83	HPRD
16	P22681	CBL; CBLB	Chromosome 11	452	Phosphoserine	EGAPSPNYD CCCCCCCCC	25.83	PhosphoELM
16	P22681	CBL; CBLB	Chromosome 11	452	Phosphoserine	EGAPSPNYD CCCCCCCCC	25.83	Phosphositeplus
16	P22681	CBL; CBLB	Chromosome 11	452	Phosphoserine.	EGAPSPNYD CCCCCCCCC	25.83	UniProtKB
16	P22681	CBL; CBLB	Chromosome 11	455	Phosphotyrosine	PSPNYDDDD CCCCCCCCC	24.92	HPRD
16	P22681	CBL; CBLB	Chromosome 11	455	Phosphotyrosine	PSPNYDDDD CCCCCCCCC	24.92	Phosphositeplus
16	P22681	CBL; CBLB	Chromosome 11	455	Phosphotyrosine	PSPNYDDDD CCCCCCCCC	24.92	UniProtKB
16	P22681	CBL; CBLB	Chromosome 11	483	Phosphoserine	ERPPSPFSM CCCCCCCCC	41.06	HPRD
16	P22681	CBL; CBLB	Chromosome 11	483	Phosphoserine	ERPPSPFSM CCCCCCCCC	41.06	Phosphositeplus
16	P22681	CBL; CBLB	Chromosome 11	552	Phosphotyrosine	PDRPYSVGA CCCCCCCCC	19.51	HPRD
16	P22681	CBL; CBLB	Chromosome 11	552	Phosphotyrosine	PDRPYSVGA CCCCCCCCC	19.51	PhosphoELM
16	P22681	CBL; CBLB	Chromosome 11	552	Phosphotyrosine	PDRPYSVGA CCCCCCCCC	19.51	Phosphositeplus
16	P22681	CBL; CBLB	Chromosome 11	552	Phosphotyrosine	PDRPYSVGA CCCCCCCCC	19.51	UniProtKB
16	P22681	CBL; CBLB	Chromosome 11	619	Phosphoserine	TNRHSLPFS CCCCCCCCC	34.2	Phosphositeplus
16	P22681	CBL; CBLB	Chromosome 11	619	Phosphoserine (PRKCA)	TNRHSLPFS CCCCCCCCC	34.2	HPRD
16	P22681	CBL; CBLB	Chromosome 11	623	Phosphoserine	SLPFSLPSQ CCCCCCCCC	37.11	Phosphositeplus
16	P22681	CBL; CBLB	Chromosome 11	623	Phosphoserine (PRKCA)	SLPFSLPSQ CCCCCCCCC	37.11	HPRD
16	P22681	CBL; CBLB	Chromosome 11	639	Phosphoserine	PRLGSTFSL CCCCCCCCC	30.76	Phosphositeplus
16	P22681	CBL; CBLB	Chromosome 11	639	Phosphoserine (PRKCA)	PRLGSTFSL CCCCCCCCC	30.76	HPRD
16	P22681	CBL; CBLB	Chromosome 11	642	Phosphoserine	GSTFSLDTS CCCCCCCCC	25.98	Phosphositeplus
16	P22681	CBL; CBLB	Chromosome 11	642	Phosphoserine (PRKCA)	GSTFSLDTS CCCCCCCCC	25.98	HPRD
16	P22681	CBL; CBLB	Chromosome 11	667	Phosphoserine	KIKPSSSAN CCCCCCCCC	31.74	HPRD
16	P22681	CBL; CBLB	Chromosome 11	667	Phosphoserine	KIKPSSSAN CCCCCCCCC	31.74	PhosphoELM
16	P22681	CBL; CBLB	Chromosome 11	667	Phosphoserine	KIKPSSSAN CCCCCCCCC	31.74	Phosphositeplus
16	P22681	CBL; CBLB	Chromosome 11	667	Phosphoserine	KIKPSSSAN CCCCCCCCC	31.74	UniProtKB
16	P22681	CBL; CBLB	Chromosome 11	668	Phosphoserine	IKPSSSANA CCCCCCCCC	41.83	Phosphositeplus
16	P22681	CBL; CBLB	Chromosome 11	669	Phosphoserine	KPSSSANAI CCCCCCCCC	29.85	HPRD
16	P22681	CBL; CBLB	Chromosome 11	669	Phosphoserine	KPSSSANAI CCCCCCCCC	29.85	PhosphoELM
16	P22681	CBL; CBLB	Chromosome 11	669	Phosphoserine	KPSSSANAI CCCCCCCCC	29.85	Phosphositeplus
16	P22681	CBL; CBLB	Chromosome 11	669	Phosphoserine.	KPSSSANAI CCCCCCCCC	29.85	UniProtKB
16	P22681	CBL; CBLB	Chromosome 11	674	Phosphotyrosine	ANAIYSLAA CCCCCCCCC	8.67	HPRD
16	P22681	CBL; CBLB	Chromosome 11	674	Phosphotyrosine	ANAIYSLAA CCCCCCCCC	8.67	PhosphoELM
16	P22681	CBL; CBLB	Chromosome 11	674	Phosphotyrosine	ANAIYSLAA CCCCCCCCC	8.67	Phosphositeplus
16	P22681	CBL; CBLB	Chromosome 11	674	Phosphotyrosine	ANAIYSLAA CCCCCCCCC	8.67	UniProtKB
16	P22681	CBL; CBLB	Chromosome 11	675	Phosphoserine	NAIYSLAAR CCCCCCCCC	12.86	HPRD
16	P22681	CBL; CBLB	Chromosome 11	675	Phosphoserine	NAIYSLAAR CCCCCCCCC	12.86	PhosphoELM
16	P22681	CBL; CBLB	Chromosome 11	675	Phosphoserine	NAIYSLAAR CCCCCCCCC	12.86	Phosphositeplus
16	P22681	CBL; CBLB	Chromosome 11	675	Phosphoserine	NAIYSLAAR CCCCCCCCC	12.86	UniProtKB
16	P22681	CBL; CBLB	Chromosome 11	700	Phosphotyrosine	EDTEYMTPS CCCCCCCCC	14.37	Phosphositeplus
16	P22681	CBL; CBLB	Chromosome 11	700	Phosphotyrosine (EGFR)	EDTEYMTPS CCCCCCCCC	14.37	HPRD
16	P22681	CBL; CBLB	Chromosome 11	700	Phosphotyrosine (Fyn;SYK;INSR;Yes)	EDTEYMTPS CCCCCCCCC	14.37	PhosphoELM
16	P22681	CBL; CBLB	Chromosome 11	700	Phosphotyrosine; by ABL1	EDTEYMTPS CCCCCCCCC	14.37	UniProtKB
16	P22681	CBL; CBLB	Chromosome 11	731	Phosphotyrosine	DSCTYEAMY CCCCCCCCC	13.15	HPRD
16	P22681	CBL; CBLB	Chromosome 11	731	Phosphotyrosine	DSCTYEAMY CCCCCCCCC	13.15	Phosphositeplus
16	P22681	CBL; CBLB	Chromosome 11	731	Phosphotyrosine (EGFR)	DSCTYEAMY CCCCCCCCC	13.15	HPRD
16	P22681	CBL; CBLB	Chromosome 11	731	Phosphotyrosine (FYN)	DSCTYEAMY CCCCCCCCC	13.15	HPRD
16	P22681	CBL; CBLB	Chromosome 11	731	Phosphotyrosine (Fyn;Fyn;Yes;SYK)	DSCTYEAMY CCCCCCCCC	13.15	PhosphoELM
16	P22681	CBL; CBLB	Chromosome 11	731	Phosphotyrosine (HCK)	DSCTYEAMY CCCCCCCCC	13.15	HPRD
16	P22681	CBL; CBLB	Chromosome 11	731	Phosphotyrosine; by SRC	DSCTYEAMY CCCCCCCCC	13.15	UniProtKB
16	P22681	CBL; CBLB	Chromosome 11	774	Phosphotyrosine	EDDGYDVPK CCCCCCCCC	22.29	Phosphositeplus
16	P22681	CBL; CBLB	Chromosome 11	774	Phosphotyrosine (EGFR)	EDDGYDVPK CCCCCCCCC	22.29	HPRD
16	P22681	CBL; CBLB	Chromosome 11	774	Phosphotyrosine (Fyn;Yes;SYK)	EDDGYDVPK CCCCCCCCC	22.29	PhosphoELM
16	P22681	CBL; CBLB	Chromosome 11	774	Phosphotyrosine	EDDGYDVPK CCCCCCCCC	22.29	UniProtKB
16	P22681	CBL; CBLB	Chromosome 11	900	Phosphoserine	VSISSPAHV HHCCCCCCC	25.16	HPRD
16	P22681	CBL; CBLB	Chromosome 11	900	Phosphoserine	VSISSPAHV HHCCCCCCC	25.16	PhosphoELM
16	P22681	CBL; CBLB	Chromosome 11	900	Phosphoserine	VSISSPAHV HHCCCCCCC	25.16	Phosphositeplus
16	P22681	CBL; CBLB	Chromosome 11	900	Phosphoserine	VSISSPAHV HHCCCCCCC	25.16	SysPTM
16	P22681	CBL; CBLB	Chromosome 11	900	Phosphoserine.	VSISSPAHV HHCCCCCCC	25.16	UniProtKB
17	P23528	CFL1	Chromosome 11	2	N-acetylalanine	MASGVA CCCCCE	18.26	UniProtKB
17	P23528	CFL1	Chromosome 11	3	DePhosphoserine	MASGVAV CCCCCEE	32.28	HPRD
17	P23528	CFL1	Chromosome 11	3	Phosphoserine	MASGVAV CCCCCEE	32.28	Phosphositeplus
17	P23528	CFL1	Chromosome 11	3	Phosphoserine	MASGVAV CCCCCEE	32.28	SysPTM
17	P23528	CFL1	Chromosome 11	3	Phosphoserine (LIMK1)	MASGVAV CCCCCEE	32.28	HPRD
17	P23528	CFL1	Chromosome 11	3	Phosphoserine (LIMK1;LIMK1;LIMK2;TESK1;TESK2)	MASGVAV CCCCCEE	32.28	PhosphoELM
17	P23528	CFL1	Chromosome 11	3	Phosphoserine (LIMK2)	MASGVAV CCCCCEE	32.28	HPRD
17	P23528	CFL1	Chromosome 11	3	Phosphoserine (NRK)	MASGVAV CCCCCEE	32.28	HPRD
17	P23528	CFL1	Chromosome 11	3	Phosphoserine (TESK1)	MASGVAV CCCCCEE	32.28	HPRD
17	P23528	CFL1	Chromosome 11	3	Phosphoserine (TESK2)	MASGVAV CCCCCEE	32.28	HPRD
17	P23528	CFL1	Chromosome 11	3	Phosphoserine; by NRK	MASGVAV CCCCCEE	32.28	UniProtKB
17	P23528	CFL1	Chromosome 11	8	Phosphoserine	GVAVSDGVI CCEECHHHH	20.93	HPRD
17	P23528	CFL1	Chromosome 11	8	Phosphoserine	GVAVSDGVI CCEECHHHH	20.93	Phosphositeplus
17	P23528	CFL1	Chromosome 11	13	Glycyl lysine isopeptide (Lys-Gly) (interchain with G-Cter in ubiquitin)	DGVIKVFND HHHHHHHHH	38.07	Phosphositeplus
17	P23528	CFL1	Chromosome 11	13	N6-acetyllysine	DGVIKVFND HHHHHHHHH	38.07	HPRD
17	P23528	CFL1	Chromosome 11	13	N6-acetyllysine	DGVIKVFND HHHHHHHHH	38.07	Phosphositeplus
17	P23528	CFL1	Chromosome 11	13	N6-acetyllysine	DGVIKVFND HHHHHHHHH	38.07	UniProtKB
17	P23528	CFL1	Chromosome 11	19	Glycyl lysine isopeptide (Lys-Gly) (interchain with G-Cter in ubiquitin)	FNDMKVRKS HHHHHCCCC	41.57	Phosphositeplus
17	P23528	CFL1	Chromosome 11	19	N6-acetyllysine	FNDMKVRKS HHHHHCCCC	41.57	HPRD
17	P23528	CFL1	Chromosome 11	19	N6-acetyllysine	FNDMKVRKS HHHHHCCCC	41.57	Phosphositeplus
17	P23528	CFL1	Chromosome 11	19	N6-acetyllysine	FNDMKVRKS HHHHHCCCC	41.57	UniProtKB
17	P23528	CFL1	Chromosome 11	23	Phosphoserine	KVRKSSTPE HCCCCCCHH	28.96	HPRD
17	P23528	CFL1	Chromosome 11	23	Phosphoserine	KVRKSSTPE HCCCCCCHH	28.96	Phosphositeplus
17	P23528	CFL1	Chromosome 11	24	Phosphoserine	VRKSSTPEE CCCCCCHHH	51.52	HPRD
17	P23528	CFL1	Chromosome 11	24	Phosphoserine	VRKSSTPEE CCCCCCHHH	51.52	Phosphositeplus
17	P23528	CFL1	Chromosome 11	25	Phosphothreonine	RKSSTPEEV CCCCCHHHH	41.64	HPRD
17	P23528	CFL1	Chromosome 11	25	Phosphothreonine	RKSSTPEEV CCCCCHHHH	41.64	PhosphoELM
17	P23528	CFL1	Chromosome 11	25	Phosphothreonine	RKSSTPEEV CCCCCHHHH	41.64	Phosphositeplus
17	P23528	CFL1	Chromosome 11	25	Phosphothreonine	RKSSTPEEV CCCCCHHHH	41.64	UniProtKB
17	P23528	CFL1	Chromosome 11	41	Phosphoserine	LFCLSEDKK EEEECCCCE	44.95	HPRD
17	P23528	CFL1	Chromosome 11	41	Phosphoserine	LFCLSEDKK EEEECCCCE	44.95	Phosphositeplus
17	P23528	CFL1	Chromosome 11	41	Phosphoserine	LFCLSEDKK EEEECCCCE	44.95	SysPTM
17	P23528	CFL1	Chromosome 11	41	Phosphoserine	LFCLSEDKK EEEECCCCE	44.95	UniProtKB
17	P23528	CFL1	Chromosome 11	45	Glycyl lysine isopeptide (Lys-Gly) (interchain with G-Cter in ubiquitin)	SEDKKNIIL CCCCEEEEE	66.74	Phosphositeplus
17	P23528	CFL1	Chromosome 11	53	Glycyl lysine isopeptide (Lys-Gly) (interchain with G-Cter in ubiquitin)	LEEGKEILV EEECCCCCC	44.88	Phosphositeplus
17	P23528	CFL1	Chromosome 11	68	Phosphotyrosine	VDDPYATFV CCCCHHHHH	25.85	HPRD
17	P23528	CFL1	Chromosome 11	68	Phosphotyrosine	VDDPYATFV CCCCHHHHH	25.85	PhosphoELM
17	P23528	CFL1	Chromosome 11	68	Phosphotyrosine	VDDPYATFV CCCCHHHHH	25.85	Phosphositeplus
17	P23528	CFL1	Chromosome 11	68	Phosphotyrosine	VDDPYATFV CCCCHHHHH	25.85	UniProtKB
17	P23528	CFL1	Chromosome 11	73	Glycyl lysine isopeptide (Lys-Gly) (interchain with G-Cter in ubiquitin)	ATFVKMLPD HHHHHHCCC	30.45	Phosphositeplus
17	P23528	CFL1	Chromosome 11	73	N6-acetyllysine	ATFVKMLPD HHHHHHCCC	30.45	HPRD
17	P23528	CFL1	Chromosome 11	73	N6-acetyllysine	ATFVKMLPD HHHHHHCCC	30.45	Phosphositeplus
17	P23528	CFL1	Chromosome 11	73	N6-acetyllysine	ATFVKMLPD HHHHHHCCC	30.45	UniProtKB
17	P23528	CFL1	Chromosome 11	82	Phosphotyrosine	KDCRYALYD CCCEEEEEE	13.8	Phosphositeplus
17	P23528	CFL1	Chromosome 11	85	Phosphotyrosine	RYALYDATY EEEEEEEEE	8.72	HPRD
17	P23528	CFL1	Chromosome 11	85	Phosphotyrosine	RYALYDATY EEEEEEEEE	8.72	Phosphositeplus
17	P23528	CFL1	Chromosome 11	88	Phosphothreonine	LYDATYETK EEEEEEEEC	20.99	Phosphositeplus
17	P23528	CFL1	Chromosome 11	89	Phosphotyrosine	YDATYETKE EEEEEEECC	24.26	HPRD
17	P23528	CFL1	Chromosome 11	89	Phosphotyrosine	YDATYETKE EEEEEEECC	24.26	Phosphositeplus
17	P23528	CFL1	Chromosome 11	89	Phosphotyrosine	YDATYETKE EEEEEEECC	24.26	UniProtKB
17	P23528	CFL1	Chromosome 11	92	Glycyl lysine isopeptide (Lys-Gly) (interchain with G-Cter in ubiquitin)	TYETKESKK EEEECCCCC	48.31	Phosphositeplus
17	P23528	CFL1	Chromosome 11	92	N6-acetyllysine	TYETKESKK EEEECCCCC	48.31	HPRD
17	P23528	CFL1	Chromosome 11	112	Glycyl lysine isopeptide (Lys-Gly) (interchain with G-Cter in ubiquitin)	SAPLKSKMI CCCHHHEEE	47.15	Phosphositeplus
17	P23528	CFL1	Chromosome 11	114	Glycyl lysine isopeptide (Lys-Gly) (interchain with G-Cter in ubiquitin)	PLKSKMIYA CHHHEEEEH	27.94	Phosphositeplus
17	P23528	CFL1	Chromosome 11	114	N6-acetyllysine	PLKSKMIYA CHHHEEEEH	27.94	HPRD
17	P23528	CFL1	Chromosome 11	117	Phosphotyrosine	SKMIYASSK HEEEEHHHH	9.27	Phosphositeplus
17	P23528	CFL1	Chromosome 11	121	N6-acetyllysine	YASSKDAIK EHHHHHHHH	49	HPRD
17	P23528	CFL1	Chromosome 11	132	N6-acetyllysine	LTGIKHELQ HCCEEEEEE	32.16	Phosphositeplus
17	P23528	CFL1	Chromosome 11	132	N6-acetyllysine	LTGIKHELQ HCCEEEEEE	32.16	UniProtKB
17	P23528	CFL1	Chromosome 11	139	S-nitrosocysteine	LQANCYEEV EEECCHHHC	5.19	HPRD
17	P23528	CFL1	Chromosome 11	140	Phosphotyrosine	QANCYEEVK EECCHHHCC	18.22	HPRD
17	P23528	CFL1	Chromosome 11	140	Phosphotyrosine	QANCYEEVK EECCHHHCC	18.22	PhosphoELM
17	P23528	CFL1	Chromosome 11	140	Phosphotyrosine	QANCYEEVK EECCHHHCC	18.22	Phosphositeplus
17	P23528	CFL1	Chromosome 11	140	Phosphotyrosine	QANCYEEVK EECCHHHCC	18.22	UniProtKB
17	P23528	CFL1	Chromosome 11	144	Glycyl lysine isopeptide (Lys-Gly) (interchain with G-Cter in ubiquitin)	YEEVKDRCT HHHCCHHHH	42.61	Phosphositeplus
17	P23528	CFL1	Chromosome 11	144	N6-acetyllysine	YEEVKDRCT HHHCCHHHH	42.61	HPRD
17	P23528	CFL1	Chromosome 11	144	N6-acetyllysine	YEEVKDRCT HHHCCHHHH	42.61	Phosphositeplus
17	P23528	CFL1	Chromosome 11	144	N6-acetyllysine.	YEEVKDRCT HHHCCHHHH	42.61	UniProtKB
17	P23528	CFL1	Chromosome 11	147	S-nitrosocysteine	VKDRCTLAE CCHHHHHHH	5.4	dbSNO
17	P23528	CFL1	Chromosome 11	156	Phosphoserine	KLGGSAVIS HCCCEEEEE	19.98	HPRD
17	P23528	CFL1	Chromosome 11	156	Phosphoserine	KLGGSAVIS HCCCEEEEE	19.98	PhosphoELM
17	P23528	CFL1	Chromosome 11	156	Phosphoserine	KLGGSAVIS HCCCEEEEE	19.98	Phosphositeplus
17	P23528	CFL1	Chromosome 11	156	Phosphoserine	KLGGSAVIS HCCCEEEEE	19.98	SysPTM
17	P23528	CFL1	Chromosome 11	156	Phosphoserine	KLGGSAVIS HCCCEEEEE	19.98	UniProtKB
17	P23528	CFL1	Chromosome 11	164	Glycyl lysine isopeptide (Lys-Gly) (interchain with G-Cter in ubiquitin)	SLEGKPL EEECCCC	33.5	Phosphositeplus
18	P25440	BRD2	Chromosome 6	1	N-acetylmethionine	MLQNV CCCCC	8.62	UniProtKB
18	P25440	BRD2	Chromosome 6	6	Phosphothreonine	LQNVTPHNK CCCCCCCCC	26.78	HPRD
18	P25440	BRD2	Chromosome 6	6	Phosphothreonine	LQNVTPHNK CCCCCCCCC	26.78	Phosphositeplus
18	P25440	BRD2	Chromosome 6	37	Phosphoserine	IRKPSLLYE CCCCCCCCC	33.76	Phosphositeplus
18	P25440	BRD2	Chromosome 6	37	Phosphoserine	IRKPSLLYE CCCCCCCCC	33.76	UniProtKB
18	P25440	BRD2	Chromosome 6	45	Phosphoserine	EGFESPTMA CCCCCCCCC	24.33	HPRD
18	P25440	BRD2	Chromosome 6	45	Phosphoserine	EGFESPTMA CCCCCCCCC	24.33	PhosphoELM
18	P25440	BRD2	Chromosome 6	47	Phosphothreonine	FESPTMASV CCCCCCCCC	34.35	HPRD
18	P25440	BRD2	Chromosome 6	47	Phosphothreonine	FESPTMASV CCCCCCCCC	34.35	PhosphoELM
18	P25440	BRD2	Chromosome 6	50	Phosphoserine	PTMASVPAL CCCCCCCCC	20.15	HPRD
18	P25440	BRD2	Chromosome 6	50	Phosphoserine	PTMASVPAL CCCCCCCCC	20.15	PhosphoELM
18	P25440	BRD2	Chromosome 6	50	Phosphoserine	PTMASVPAL CCCCCCCCC	20.15	Phosphositeplus
18	P25440	BRD2	Chromosome 6	57	Phosphothreonine	ALQLTPANP CCCCCCCCC	13.85	HPRD
18	P25440	BRD2	Chromosome 6	57	Phosphothreonine	ALQLTPANP CCCCCCCCC	13.85	PhosphoELM
18	P25440	BRD2	Chromosome 6	57	Phosphothreonine	ALQLTPANP CCCCCCCCC	13.85	Phosphositeplus
18	P25440	BRD2	Chromosome 6	253	Phosphoserine	PLLKSLHSA CCCCCCCCC	31.14	Phosphositeplus
18	P25440	BRD2	Chromosome 6	287	Phosphothreonine	ADTTTPTPT CCCCCCCCC	27.53	HPRD
18	P25440	BRD2	Chromosome 6	287	Phosphothreonine	ADTTTPTPT CCCCCCCCC	27.53	PhosphoELM
18	P25440	BRD2	Chromosome 6	291	Phosphothreonine	TPTPTAILA CCCCCCCCC	28.89	HPRD
18	P25440	BRD2	Chromosome 6	291	Phosphothreonine	TPTPTAILA CCCCCCCCC	28.89	PhosphoELM
18	P25440	BRD2	Chromosome 6	298	Phosphoserine	LAPGSPASP CCCCCCCCC	19.08	HPRD
18	P25440	BRD2	Chromosome 6	298	Phosphoserine	LAPGSPASP CCCCCCCCC	19.08	PhosphoELM
18	P25440	BRD2	Chromosome 6	298	Phosphoserine	LAPGSPASP CCCCCCCCC	19.08	Phosphositeplus
18	P25440	BRD2	Chromosome 6	298	Phosphoserine	LAPGSPASP CCCCCCCCC	19.08	SysPTM
18	P25440	BRD2	Chromosome 6	298	Phosphoserine	LAPGSPASP CCCCCCCCC	19.08	UniProtKB
18	P25440	BRD2	Chromosome 6	301	Phosphoserine	GSPASPPGS CCCCCCCCC	34.7	HPRD
18	P25440	BRD2	Chromosome 6	301	Phosphoserine	GSPASPPGS CCCCCCCCC	34.7	PhosphoELM
18	P25440	BRD2	Chromosome 6	301	Phosphoserine	GSPASPPGS CCCCCCCCC	34.7	Phosphositeplus
18	P25440	BRD2	Chromosome 6	301	Phosphoserine	GSPASPPGS CCCCCCCCC	34.7	SysPTM
18	P25440	BRD2	Chromosome 6	301	Phosphoserine.	GSPASPPGS CCCCCCCCC	34.7	UniProtKB
18	P25440	BRD2	Chromosome 6	305	Phosphoserine	SPPGSLEPK CCCCCCCCC	35.02	HPRD
18	P25440	BRD2	Chromosome 6	305	Phosphoserine	SPPGSLEPK CCCCCCCCC	35.02	PhosphoELM
18	P25440	BRD2	Chromosome 6	305	Phosphoserine	SPPGSLEPK CCCCCCCCC	35.02	Phosphositeplus
18	P25440	BRD2	Chromosome 6	305	Phosphoserine	SPPGSLEPK CCCCCCCCC	35.02	SysPTM
18	P25440	BRD2	Chromosome 6	305	Phosphoserine	SPPGSLEPK CCCCCCCCC	35.02	UniProtKB
18	P25440	BRD2	Chromosome 6	320	Phosphoserine	MRRESGRPI CCCCCCCCC	37.99	HPRD
18	P25440	BRD2	Chromosome 6	320	Phosphoserine	MRRESGRPI CCCCCCCCC	37.99	PhosphoELM
18	P25440	BRD2	Chromosome 6	320	Phosphoserine	MRRESGRPI CCCCCCCCC	37.99	Phosphositeplus
18	P25440	BRD2	Chromosome 6	320	Phosphoserine	MRRESGRPI CCCCCCCCC	37.99	SysPTM
18	P25440	BRD2	Chromosome 6	320	Phosphoserine	MRRESGRPI CCCCCCCCC	37.99	UniProtKB
18	P25440	BRD2	Chromosome 6	340	Phosphoserine	QQHQSSKKG CCCCCCCCC	41.84	HPRD
18	P25440	BRD2	Chromosome 6	608	Phosphoserine	GFGPSGGSG CCCCCCCCC	57.05	HPRD
18	P25440	BRD2	Chromosome 6	611	Phosphoserine	PSGGSGTKL CCCCCCCCC	46.98	HPRD
18	P25440	BRD2	Chromosome 6	611	Phosphoserine	PSGGSGTKL CCCCCCCCC	46.98	HPRD
18	P25440	BRD2	Chromosome 6	611	Phosphoserine	PSGGSGTKL CCCCCCCCC	46.98	PhosphoELM
18	P25440	BRD2	Chromosome 6	613	Phosphothreonine	GGSGTKLPK CCCCCCCCC	30.98	HPRD
18	P25440	BRD2	Chromosome 6	613	Phosphothreonine	GGSGTKLPK CCCCCCCCC	30.98	PhosphoELM
18	P25440	BRD2	Chromosome 6	633	Phosphoserine	TGYDSEEEE CCCCCCCHH	38.12	HPRD
18	P25440	BRD2	Chromosome 6	633	Phosphoserine	TGYDSEEEE CCCCCCCHH	38.12	PhosphoELM
18	P25440	BRD2	Chromosome 6	633	Phosphoserine	TGYDSEEEE CCCCCCCHH	38.12	Phosphositeplus
18	P25440	BRD2	Chromosome 6	633	Phosphoserine	TGYDSEEEE CCCCCCCHH	38.12	SysPTM
18	P25440	BRD2	Chromosome 6	633	Phosphoserine.	TGYDSEEEE CCCCCCCHH	38.12	UniProtKB
18	P25440	BRD2	Chromosome 6	639	Phosphoserine	EEEESRPMS CHHHCCCCC	44.99	HPRD
18	P25440	BRD2	Chromosome 6	639	Phosphoserine	EEEESRPMS CHHHCCCCC	44.99	PhosphoELM
18	P25440	BRD2	Chromosome 6	690	Phosphothreonine	IDFETLKPS EEHHHCCHH	39.82	Phosphositeplus
18	P25440	BRD2	Chromosome 6	724	Phosphothreonine	PVGKTKEEL CCCCCHHHH	37.45	HPRD
18	P25440	BRD2	Chromosome 6	724	Phosphothreonine	PVGKTKEEL CCCCCHHHH	37.45	PhosphoELM
18	P25440	BRD2	Chromosome 6	724	Phosphothreonine	PVGKTKEEL CCCCCHHHH	37.45	Phosphositeplus
18	P25440	BRD2	Chromosome 6	724	Phosphothreonine	PVGKTKEEL CCCCCHHHH	37.45	SysPTM
18	P25440	BRD2	Chromosome 6	724	Phosphothreonine	PVGKTKEEL CCCCCHHHH	37.45	UniProtKB
19	P25786	PSMA1	Chromosome 11	1	N-acetylmethionine	MFRNQ CCCCC	6.85	UniProtKB
19	P25786	PSMA1	Chromosome 11	14	Phosphoserine	VTVWSPQGR EEEECCCCC	11.74	HPRD
19	P25786	PSMA1	Chromosome 11	14	Phosphoserine	VTVWSPQGR EEEECCCCC	11.74	PhosphoELM
19	P25786	PSMA1	Chromosome 11	14	Phosphoserine	VTVWSPQGR EEEECCCCC	11.74	Phosphositeplus
19	P25786	PSMA1	Chromosome 11	14	Phosphoserine	VTVWSPQGR EEEECCCCC	11.74	SysPTM
19	P25786	PSMA1	Chromosome 11	14	Phosphoserine	VTVWSPQGR EEEECCCCC	11.74	UniProtKB
19	P25786	PSMA1	Chromosome 11	30	Glycyl lysine isopeptide (Lys-Gly) (interchain with G-Cter in ubiquitin)	MEAVKQGSA HHHHHCCCE	56.86	Phosphositeplus
19	P25786	PSMA1	Chromosome 11	39	Glycyl lysine isopeptide (Lys-Gly) (interchain with G-Cter in ubiquitin)	TVGLKSKTH EEEEEECCE	43.93	Phosphositeplus
19	P25786	PSMA1	Chromosome 11	41	Glycyl lysine isopeptide (Lys-Gly) (interchain with G-Cter in ubiquitin)	GLKSKTHAV EEEECCEEE	42.62	Phosphositeplus
19	P25786	PSMA1	Chromosome 11	54	Phosphoserine	KRAQSELAA CCCCCCHHH	33.33	HPRD
19	P25786	PSMA1	Chromosome 11	54	Phosphoserine	KRAQSELAA CCCCCCHHH	33.33	Phosphositeplus
19	P25786	PSMA1	Chromosome 11	61	Glycyl lysine isopeptide (Lys-Gly) (interchain with G-Cter in ubiquitin)	AAHQKKILH HHHCCCCEE	31.73	Phosphositeplus
19	P25786	PSMA1	Chromosome 11	115	Glycyl lysine isopeptide (Lys-Gly) (interchain with G-Cter in ubiquitin)	LIGSKTQIP HHHHHHHHH	38.96	Phosphositeplus
19	P25786	PSMA1	Chromosome 11	115	Glycyl lysine isopeptide (Lys-Gly) (interchain with G-Cter in ubiquitin)	LIGSKTQIP HHHHHHHHH	38.96	SysPTM
19	P25786	PSMA1	Chromosome 11	115	Glycyl lysine isopeptide (Lys-Gly) (interchain with G-Cter in ubiquitin).	LIGSKTQIP HHHHHHHHH	38.96	UniProtKB
19	P25786	PSMA1	Chromosome 11	208	Glycyl lysine isopeptide (Lys-Gly) (interchain with G-Cter in ubiquitin)	DLTTKNVSI CCCCCCEEE	50.55	Phosphositeplus
19	P25786	PSMA1	Chromosome 11	208	Glycyl lysine isopeptide (Lys-Gly) (interchain with G-Cter in ubiquitin)	DLTTKNVSI CCCCCCEEE	50.55	SysPTM
19	P25786	PSMA1	Chromosome 11	208	Glycyl lysine isopeptide (Lys-Gly) (interchain with G-Cter in ubiquitin).	DLTTKNVSI CCCCCCEEE	50.55	UniProtKB
19	P25786	PSMA1	Chromosome 11	211	Phosphoserine	TKNVSIGIV CCCEEEEEE	25.21	Phosphositeplus
19	P25786	PSMA1	Chromosome 11	243	Glycyl lysine isopeptide (Lys-Gly) (interchain with G-Cter in ubiquitin)	RPQRKAQPA HHHHCCCCC	46.24	Phosphositeplus
19	P25786	PSMA1	Chromosome 11	256	Glycyl lysine isopeptide (Lys-Gly) (interchain with G-Cter in ubiquitin)	EPAEKADEP CCCCHHHHH	64.34	Phosphositeplus
20	P29373	CRABP2	Chromosome 1	21	Glycyl lysine isopeptide (Lys-Gly) (interchain with G-Cter in ubiquitin)	EELLKVLGV HHHHHHHCC	48.3	Phosphositeplus
20	P29373	CRABP2	Chromosome 1	31	Glycyl lysine isopeptide (Lys-Gly) (interchain with G-Cter in ubiquitin)	VMLRKIAVA HHHHHHHHH	30.93	Phosphositeplus
20	P29373	CRABP2	Chromosome 1	39	Glycyl lysine isopeptide (Lys-Gly) (interchain with G-Cter in ubiquitin)	AAASKPAVE HHCCCCEEE	32.06	Phosphositeplus
20	P29373	CRABP2	Chromosome 1	45	Glycyl lysine isopeptide (Lys-Gly) (interchain with G-Cter in ubiquitin)	AVEIKQEGD EEEEEEECC	28.88	Phosphositeplus
20	P29373	CRABP2	Chromosome 1	87	Glycyl lysine isopeptide (Lys-Gly) (interchain with G-Cter in ubiquitin)	KSLVKWESE EEEEEEECC	51	Phosphositeplus
20	P29373	CRABP2	Chromosome 1	102	Glycyl lysine isopeptide (Lys-Gly) (interchain with G-Cter in SUMO)	QKLLKGEGP EEEECCCCC	66.41	Phosphositeplus
20	P29373	CRABP2	Chromosome 1	102	Glycyl lysine isopeptide (Lys-Gly) (interchain with G-Cter in SUMO)	QKLLKGEGP EEEECCCCC	66.41	UniProtKB
20	P29373	CRABP2	Chromosome 1	102	Glycyl lysine isopeptide (Lys-Gly) (interchain with G-Cter in ubiquitin)	QKLLKGEGP EEEECCCCC	66.41	Phosphositeplus
21	P30046	DDT; DDTL	Chromosome 22	24	S-nitrosocysteine	EKRLCAAAA HHHHHHHHH	2.55	dbSNO
21	P30046	DDT; DDTL	Chromosome 22	24	S-nitrosocysteine	EKRLCAAAA HHHHHHHHH	2.55	HPRD
21	P30046	DDT; DDTL	Chromosome 22	29	Phosphoserine	AAAASILGK HHHHHHHCC	17.39	HPRD
22	P31948	STIP1	Chromosome 11	1	N-acetylmethionine.	MEQVN CHHHH	7.99	UniProtKB
22	P31948	STIP1	Chromosome 11	8	N6-acetyllysine	VNELKEKGN HHHHHHHHH	51.72	HPRD
22	P31948	STIP1	Chromosome 11	8	N6-acetyllysine	VNELKEKGN HHHHHHHHH	51.72	Phosphositeplus
22	P31948	STIP1	Chromosome 11	8	N6-acetyllysine	VNELKEKGN HHHHHHHHH	51.72	UniProtKB
22	P31948	STIP1	Chromosome 11	16	Phosphoserine	NKALSVGNI HHHHHHCCH	32.6	HPRD
22	P31948	STIP1	Chromosome 11	16	Phosphoserine	NKALSVGNI HHHHHHCCH	32.6	PhosphoELM
22	P31948	STIP1	Chromosome 11	16	Phosphoserine	NKALSVGNI HHHHHHCCH	32.6	Phosphositeplus
22	P31948	STIP1	Chromosome 11	16	Phosphoserine	NKALSVGNI HHHHHHCCH	32.6	SysPTM
22	P31948	STIP1	Chromosome 11	16	Phosphoserine	NKALSVGNI HHHHHHCCH	32.6	UniProtKB
22	P31948	STIP1	Chromosome 11	26	S-nitrosocysteine	DALQCYSEA HHHHHHHHH	4.14	dbSNO
22	P31948	STIP1	Chromosome 11	41	Phosphotyrosine	NHVLYSNRS CHHHHHHHH	11.65	Phosphositeplus
22	P31948	STIP1	Chromosome 11	48	Phosphotyrosine	RSAAYAKKG HHHHHHHHC	20.76	Phosphositeplus
22	P31948	STIP1	Chromosome 11	54	Phosphotyrosine	KKGDYQKAY HHCCHHHHH	22.15	Phosphositeplus
22	P31948	STIP1	Chromosome 11	62	S-nitrosocysteine	YEDGCKTVD HHHHHHHHH	5.3	dbSNO
22	P31948	STIP1	Chromosome 11	68	Glycyl lysine isopeptide (Lys-Gly) (interchain with G-Cter in ubiquitin)	TVDLKPDWG HHHHCCCCH	36.15	Phosphositeplus
22	P31948	STIP1	Chromosome 11	68	N6-acetyllysine	TVDLKPDWG HHHHCCCCH	36.15	HPRD
22	P31948	STIP1	Chromosome 11	68	N6-acetyllysine	TVDLKPDWG HHHHCCCCH	36.15	Phosphositeplus
22	P31948	STIP1	Chromosome 11	68	N6-acetyllysine	TVDLKPDWG HHHHCCCCH	36.15	UniProtKB
22	P31948	STIP1	Chromosome 11	73	N6-acetyllysine	PDWGKGYSR CCCHHHHHH	50.88	HPRD
22	P31948	STIP1	Chromosome 11	73	N6-acetyllysine	PDWGKGYSR CCCHHHHHH	50.88	Phosphositeplus
22	P31948	STIP1	Chromosome 11	73	N6-acetyllysine	PDWGKGYSR CCCHHHHHH	50.88	UniProtKB
22	P31948	STIP1	Chromosome 11	78	Glycyl lysine isopeptide (Lys-Gly) (interchain with G-Cter in ubiquitin)	GYSRKAAAL HHHHHHHHH	36.11	Phosphositeplus
22	P31948	STIP1	Chromosome 11	100	Glycyl lysine isopeptide (Lys-Gly) (interchain with G-Cter in ubiquitin)	EEGLKHEAN HHHHHHCCC	50.7	Phosphositeplus
22	P31948	STIP1	Chromosome 11	100	N6-acetyllysine	EEGLKHEAN HHHHHHCCC	50.7	HPRD
22	P31948	STIP1	Chromosome 11	100	N6-acetyllysine	EEGLKHEAN HHHHHHCCC	50.7	Phosphositeplus
22	P31948	STIP1	Chromosome 11	100	N6-acetyllysine	EEGLKHEAN HHHHHHCCC	50.7	UniProtKB
22	P31948	STIP1	Chromosome 11	123	Glycyl lysine isopeptide (Lys-Gly) (interchain with G-Cter in ubiquitin)	LAERKFMNP HHHHHHHHH	40.23	Phosphositeplus
22	P31948	STIP1	Chromosome 11	169	Glycyl lysine isopeptide (Lys-Gly) (interchain with G-Cter in ubiquitin)	DLGTKLQDP HHHHHHHHH	42.21	Phosphositeplus
22	P31948	STIP1	Chromosome 11	198	Phosphothreonine	EEIATPPPP HHHHHHCCC	41.82	HPRD
22	P31948	STIP1	Chromosome 11	198	Phosphothreonine	EEIATPPPP HHHHHHCCC	41.82	PhosphoELM
22	P31948	STIP1	Chromosome 11	198	Phosphothreonine	EEIATPPPP HHHHHHCCC	41.82	Phosphositeplus
22	P31948	STIP1	Chromosome 11	198	Phosphothreonine	EEIATPPPP HHHHHHCCC	41.82	UniProtKB
22	P31948	STIP1	Chromosome 11	246	N6-acetyllysine	DTALKHYDK HHHHHHHHH	37.34	Phosphositeplus
22	P31948	STIP1	Chromosome 11	246	N6-acetyllysine	DTALKHYDK HHHHHHHHH	37.34	UniProtKB
22	P31948	STIP1	Chromosome 11	255	Caspase cleavage aspartic acid	AKELDPTNM HHHHCCCCH	49.41	Phosphositeplus
22	P31948	STIP1	Chromosome 11	301	N6-acetyllysine	RQIAKAYAR HHHHHHHHH	43.49	HPRD
22	P31948	STIP1	Chromosome 11	301	N6-acetyllysine	RQIAKAYAR HHHHHHHHH	43.49	Phosphositeplus
22	P31948	STIP1	Chromosome 11	301	N6-acetyllysine	RQIAKAYAR HHHHHHHHH	43.49	UniProtKB
22	P31948	STIP1	Chromosome 11	312	N6-acetyllysine	NSYFKEEKY HHHHHHHHH	57.65	HPRD
22	P31948	STIP1	Chromosome 11	312	N6-acetyllysine	NSYFKEEKY HHHHHHHHH	57.65	Phosphositeplus
22	P31948	STIP1	Chromosome 11	312	N6-acetyllysine	NSYFKEEKY HHHHHHHHH	57.65	UniProtKB
22	P31948	STIP1	Chromosome 11	325	Glycyl lysine isopeptide (Lys-Gly) (interchain with G-Cter in ubiquitin)	HFYNKSLAE HHHHHHHHH	35.15	Phosphositeplus
22	P31948	STIP1	Chromosome 11	325	N6-acetyllysine	HFYNKSLAE HHHHHHHHH	35.15	HPRD
22	P31948	STIP1	Chromosome 11	325	N6-acetyllysine	HFYNKSLAE HHHHHHHHH	35.15	Phosphositeplus
22	P31948	STIP1	Chromosome 11	325	N6-acetyllysine	HFYNKSLAE HHHHHHHHH	35.15	UniProtKB
22	P31948	STIP1	Chromosome 11	344	N6-acetyllysine	QQAEKILKE HHHHHHHHH	57.25	HPRD
22	P31948	STIP1	Chromosome 11	344	N6-acetyllysine	QQAEKILKE HHHHHHHHH	57.25	Phosphositeplus
22	P31948	STIP1	Chromosome 11	344	N6-acetyllysine	QQAEKILKE HHHHHHHHH	57.25	UniProtKB
22	P31948	STIP1	Chromosome 11	354	Phosphotyrosine	ERLAYINPD HHHHHHHHH	13.06	HPRD
22	P31948	STIP1	Chromosome 11	354	Phosphotyrosine	ERLAYINPD HHHHHHHHH	13.06	PhosphoELM
22	P31948	STIP1	Chromosome 11	354	Phosphotyrosine	ERLAYINPD HHHHHHHHH	13.06	Phosphositeplus
22	P31948	STIP1	Chromosome 11	354	Phosphotyrosine	ERLAYINPD HHHHHHHHH	13.06	UniProtKB
22	P31948	STIP1	Chromosome 11	364	N6-acetyllysine	ALEEKNKGN HHHHHHHHH	55.36	HPRD
22	P31948	STIP1	Chromosome 11	381	N6-acetyllysine	PQAMKHYTE HHHHHHHHH	36.15	HPRD
22	P31948	STIP1	Chromosome 11	381	N6-acetyllysine	PQAMKHYTE HHHHHHHHH	36.15	Phosphositeplus
22	P31948	STIP1	Chromosome 11	383	Phosphotyrosine	AMKHYTEAI HHHHHHHHH	10.76	Phosphositeplus
22	P31948	STIP1	Chromosome 11	384	Phosphothreonine	MKHYTEAIK HHHHHHHHH	20.75	Phosphositeplus
22	P31948	STIP1	Chromosome 11	388	N6-acetyllysine	TEAIKRNPK HHHHHHCCC	53.85	HPRD
22	P31948	STIP1	Chromosome 11	388	N6-acetyllysine	TEAIKRNPK HHHHHHCCC	53.85	Phosphositeplus
22	P31948	STIP1	Chromosome 11	388	N6-acetyllysine	TEAIKRNPK HHHHHHCCC	53.85	UniProtKB
22	P31948	STIP1	Chromosome 11	442	Glycyl lysine isopeptide (Lys-Gly) (interchain with G-Cter in ubiquitin)	LEAMKDYTK HHHHCCHHH	55.41	Phosphositeplus
22	P31948	STIP1	Chromosome 11	444	Phosphotyrosine	AMKDYTKAM HHCCHHHHH	12.48	Phosphositeplus
22	P31948	STIP1	Chromosome 11	446	Glycyl lysine isopeptide (Lys-Gly) (interchain with G-Cter in ubiquitin)	KDYTKAMDV CCHHHHHHH	35.17	Phosphositeplus
22	P31948	STIP1	Chromosome 11	446	N6-acetyllysine	KDYTKAMDV CCHHHHHHH	35.17	HPRD
22	P31948	STIP1	Chromosome 11	446	N6-acetyllysine	KDYTKAMDV CCHHHHHHH	35.17	Phosphositeplus
22	P31948	STIP1	Chromosome 11	446	N6-acetyllysine	KDYTKAMDV CCHHHHHHH	35.17	UniProtKB
22	P31948	STIP1	Chromosome 11	462	Glycyl lysine isopeptide (Lys-Gly) (interchain with G-Cter in ubiquitin)	DSSCKEAAD CCCCHHHHH	52.95	Phosphositeplus
22	P31948	STIP1	Chromosome 11	476	Phosphotyrosine	MMAQYNRHD HHHHHHHHH	12.48	HPRD
22	P31948	STIP1	Chromosome 11	476	Phosphotyrosine	MMAQYNRHD HHHHHHHHH	12.48	Phosphositeplus
22	P31948	STIP1	Chromosome 11	476	Phosphotyrosine	MMAQYNRHD HHHHHHHHH	12.48	SysPTM
22	P31948	STIP1	Chromosome 11	481	Phosphoserine	NRHDSPEDV HHHHHHHHH	24.86	HPRD
22	P31948	STIP1	Chromosome 11	481	Phosphoserine	NRHDSPEDV HHHHHHHHH	24.86	PhosphoELM
22	P31948	STIP1	Chromosome 11	481	Phosphoserine	NRHDSPEDV HHHHHHHHH	24.86	Phosphositeplus
22	P31948	STIP1	Chromosome 11	481	Phosphoserine	NRHDSPEDV HHHHHHHHH	24.86	SysPTM
22	P31948	STIP1	Chromosome 11	481	Phosphoserine	NRHDSPEDV HHHHHHHHH	24.86	UniProtKB
22	P31948	STIP1	Chromosome 11	486	Glycyl lysine isopeptide (Lys-Gly) (interchain with G-Cter in ubiquitin)	PEDVKRRAM HHHHHHHHH	48.79	Phosphositeplus
23	P35606	COPB2	Chromosome 3	2	N-acetylthreonine	MTAAEN CCCCCC	34.28	HPRD
23	P35606	COPB2	Chromosome 3	2	Phosphothreonine	MTAAEN CCCCCC	34.28	HPRD
23	P35606	COPB2	Chromosome 3	2	Phosphothreonine	MTAAEN CCCCCC	34.28	Phosphositeplus
23	P35606	COPB2	Chromosome 3	61	Phosphothreonine	GLLMTIIRF HHHHHHHHH	17.14	Phosphositeplus
23	P35606	COPB2	Chromosome 3	107	Glycyl lysine isopeptide (Lys-Gly) (interchain with G-Cter in ubiquitin)	DAYRKDLQH HHHHHHCCC	50.55	Phosphositeplus
23	P35606	COPB2	Chromosome 3	160	Phosphotyrosine	VLAIYTIYR HHHHHHHHH	4.97	HPRD
23	P35606	COPB2	Chromosome 3	161	Phosphothreonine	LAIYTIYRN HHHHHHHHH	12.86	HPRD
23	P35606	COPB2	Chromosome 3	161	Phosphothreonine	LAIYTIYRN HHHHHHHHH	12.86	Phosphositeplus
23	P35606	COPB2	Chromosome 3	248	S-nitrosocysteine	RFIRCIYNL HHHHHHHHH	3.11	dbSNO
23	P35606	COPB2	Chromosome 3	276	Phosphothreonine	SSAPTAIKA CCCCCHHHH	40.51	HPRD
23	P35606	COPB2	Chromosome 3	276	Phosphothreonine	SSAPTAIKA CCCCCHHHH	40.51	Phosphositeplus
23	P35606	COPB2	Chromosome 3	451	Phosphoserine	HAIKSVKIY HHHHHHHHH	23.64	Phosphositeplus
23	P35606	COPB2	Chromosome 3	455	Phosphotyrosine	SVKIYRGAL HHHHHHHHH	9.4	Phosphositeplus
23	P35606	COPB2	Chromosome 3	467	Phosphoserine	GEYCSTKED CCCCCCCCC	41.43	Phosphositeplus
23	P35606	COPB2	Chromosome 3	468	Phosphothreonine	EYCSTKEDI CCCCCCCCH	34.59	Phosphositeplus
23	P35606	COPB2	Chromosome 3	491	Phosphoserine	PIVESEIKK HHHHHHHHH	33.45	HPRD
23	P35606	COPB2	Chromosome 3	501	Glycyl lysine isopeptide (Lys-Gly) (interchain with G-Cter in ubiquitin)	AGELKPEEE HHHHHHHHH	46.19	Phosphositeplus
23	P35606	COPB2	Chromosome 3	711	Phosphoserine	DPLASKLNK CHHHHHHHH	45.41	HPRD
23	P35606	COPB2	Chromosome 3	711	Phosphoserine	DPLASKLNK CHHHHHHHH	45.41	Phosphositeplus
23	P35606	COPB2	Chromosome 3	771	Glycyl lysine isopeptide (Lys-Gly) (interchain with G-Cter in ubiquitin)	KLVEKPSPL EEEECCCCC	43.23	Phosphositeplus
23	P35606	COPB2	Chromosome 3	913	Glycyl lysine isopeptide (Lys-Gly) (interchain with G-Cter in ubiquitin)	VSIEKPIHQ EEEECCCCC	47.83	Phosphositeplus
23	P35606	COPB2	Chromosome 3	924	Phosphothreonine	DAAVTGHIR CCCEEEEEE	20.51	Phosphositeplus
23	P35606	COPB2	Chromosome 3	933	Phosphoserine	IRAKSQGMA EEEECCEEE	30.86	Phosphositeplus
23	P35606	COPB2	Chromosome 3	943	Glycyl lysine isopeptide (Lys-Gly) (interchain with G-Cter in ubiquitin)	SLGDKINLS ECCCEEEEC	31.53	Phosphositeplus
24	P48507	GCLM	Chromosome 1	9	N6-acetyllysine	GTDSRAAKALLARAR CCCCHHHHHHCCCCE	38.28	UniProtKB	27452117
24	P48507	GCLM	Chromosome 1	9	N6-malonyllysine	GTDSRAAKALLARAR CCCCHHHHHHCCCCE	38.28	UniProtKB	26320211
24	P48507	GCLM	Chromosome 1	17	Phosphothreonine	ALLARARTLHLQTGN HHCCCCEEEEEECCC	19.97	UniProtKB	22135298
24	P48507	GCLM	Chromosome 1	17	Phosphothreonine	ALLARARTLHLQTGN HHCCCCEEEEEECCC	19.97	UniProtKB	20873877
24	P48507	GCLM	Chromosome 1	35	S-nitrosocysteine	WGRLRKKCPSTHSEE HHHHCCCCCCCCHHH	3.45	UniProtKB	22178444
24	P48507	GCLM	Chromosome 1	37	Phosphoserine	RLRKKCPSTHSEELH HHCCCCCCCCHHHHH	48.5	UniProtKB	20873877
24	P48507	GCLM	Chromosome 1	72	S-nitrosocysteine	EFPDVLECTVSHAVE HCCHHHHHHHHHHHH	3.88	UniProtKB	19483679
24	P48507	GCLM	Chromosome 1	90	N6-acetyllysine	PDEREEMKVSAKLFI CCCCCEEEEEEEEEE	36	UniProtKB	25953088
24	P48507	GCLM	Chromosome 1	90	N6-acetyllysine	PDEREEMKVSAKLFI CCCCCEEEEEEEEEE	36	UniProtKB	26051181
24	P48507	GCLM	Chromosome 1	90	N6-acetyllysine	PDEREEMKVSAKLFI CCCCCEEEEEEEEEE	36	UniProtKB	27452117
24	P48507	GCLM	Chromosome 1	164	Phosphothreonine	KKIVAIGTSDLDKTQ CCEEEEEEECCCHHH	16.98	UniProtKB	22817900
24	P48507	GCLM	Chromosome 1	241	N6-acetyllysine	IPDIQAHEWVPLWLL CCCCCCCHHHHHHHH	53.86	UniProtKB	19608861
24	P48507	GCLM	Chromosome 1	263	N6-acetyllysine	SRGIIKSKGYILQAK CCCEEECCCEEEEEC	51.21	UniProtKB	19608861
24	P48507	GCLM	Chromosome 1	263	N6-malonyllysine	SRGIIKSKGYILQAK CCCEEECCCEEEEEC	51.21	UniProtKB	26320211
25	P48637	GSS	Chromosome 20	2	N-acetylalanine	MATNWGSLL CCCCHHHHH	15.05	UniProtKB	19413330
25	P48637	GSS	Chromosome 20	2	N-acetylalanine	MATNWGSLL CCCCHHHHH	15.05	UniProtKB	22223895
25	P48637	GSS	Chromosome 20	108	Ubiquitinlysine	ARLFDIHKQVLKEGI HHHHHHHHHHHHCCC	42.3	UniProtKB	21906983
25	P48637	GSS	Chromosome 20	108	Ubiquitinlysine	ARLFDIHKQVLKEGI HHHHHHHHHHHHCCC	42.3	UniProtKB	21890473
25	P48637	GSS	Chromosome 20	112	Ubiquitinlysine	DIHKQVLKEGIAQTV HHHHHHHHCCCCCCE	55.85	UniProtKB	21906983
25	P48637	GSS	Chromosome 20	112	Ubiquitinlysine	DIHKQVLKEGIAQTV HHHHHHHHCCCCCCE	55.85	UniProtKB	21890473
25	P48637	GSS	Chromosome 20	141	Ubiquitinlysine	ADGSPALKQIEINTI CCCCHHHEEEEEEEE	51.87	UniProtKB	21906983
25	P48637	GSS	Chromosome 20	141	Ubiquitinlysine	ADGSPALKQIEINTI CCCCHHHEEEEEEEE	51.87	UniProtKB	21890473
25	P48637	GSS	Chromosome 20	147	Phosphothreonine	LKQIEINTISASFGG HEEEEEEEEEECCCC	23.21	UniProtKB	20068231
25	P48637	GSS	Chromosome 20	151	Phosphoserine	EINTISASFGGLASR EEEEEEECCCCHHHH	20.03	UniProtKB	20068231
25	P48637	GSS	Chromosome 20	186	N-acetyllysine	ILSNNPSKGLALGIA CCCCCCHHHHHHHHH	60.23	UniProtKB	88347
25	P48637	GSS	Chromosome 20	186	N6-malonyllysine	ILSNNPSKGLALGIA CCCCCCHHHHHHHHH	60.23	UniProtKB	26320211
25	P48637	GSS	Chromosome 20	199	Phosphotyrosine	IAKAWELYGSPNALV HHHHHHHHCCCCCEE	12.21	UniProtKB	22135298
25	P48637	GSS	Chromosome 20	213	Ubiquitinlysine	VLLIAQEKERNIFDQ EEEEEECCCCCHHHH	50.31	UniProtKB	21906983
25	P48637	GSS	Chromosome 20	213	Ubiquitinlysine	VLLIAQEKERNIFDQ EEEEEECCCCCHHHH	50.31	UniProtKB	21890473
25	P48637	GSS	Chromosome 20	238	Phosphothreonine	NIHVIRRTFEDISEK CEEEEEEEHHHHHHH	22.87	UniProtKB	20068231
25	P48637	GSS	Chromosome 20	245	Ubiquitinlysine	TFEDISEKGSLDQDR EHHHHHHHCCEEECC	47.19	UniProtKB	21906983
25	P48637	GSS	Chromosome 20	245	Ubiquitinlysine	TFEDISEKGSLDQDR EHHHHHHHCCEEECC	47.19	UniProtKB	21890473
25	P48637	GSS	Chromosome 20	270	Phosphotyrosine	VVYFRDGYMPRQYSL EEEEECCCCCCCCCH	14.29	UniProtKB	20736484
25	P48637	GSS	Chromosome 20	270	Phosphotyrosine	VVYFRDGYMPRQYSL EEEEECCCCCCCCCH	14.29	UniProtKB	21253578
25	P48637	GSS	Chromosome 20	270	Phosphotyrosine	VVYFRDGYMPRQYSL EEEEECCCCCCCCCH	14.29	UniProtKB	16381945
25	P48637	GSS	Chromosome 20	270	Phosphotyrosine	VVYFRDGYMPRQYSL EEEEECCCCCCCCCH	14.29	UniProtKB	23193290
25	P48637	GSS	Chromosome 20	270	Phosphotyrosine	VVYFRDGYMPRQYSL EEEEECCCCCCCCCH	14.29	UniProtKB	22135298
25	P48637	GSS	Chromosome 20	270	Phosphotyrosine	VVYFRDGYMPRQYSL EEEEECCCCCCCCCH	14.29	UniProtKB	22817900
25	P48637	GSS	Chromosome 20	384	Ubiquitinlysine	EEMVQALKQLKDSEE HHHHHHHHHCCCCCC	57.51	UniProtKB	21906983
25	P48637	GSS	Chromosome 20	384	Ubiquitinlysine	EEMVQALKQLKDSEE HHHHHHHHHCCCCCC	57.51	UniProtKB	21890473
25	P48637	GSS	Chromosome 20	415	Phosphoserine	NCLLRPGSPARVVQC CEEECCCCCHHHHHH	20.33	UniProtKB	23186163
25	P48637	GSS	Chromosome 20	415	Phosphoserine	NCLLRPGSPARVVQC CEEECCCCCHHHHHH	20.33	UniProtKB	24275569
26	P49720	PSMB3	Chromosome 17	2	Phosphoserine	MSIMSYNGG CCCCEEECC	27.31	UniProtKB	19413330
26	P49720	PSMB3	Chromosome 17	2	N-acetylserine	MSIMSYNGG CCCCEEECC	27.31	UniProtKB	19413330
26	P49720	PSMB3	Chromosome 17	2	N-acetylserine	MSIMSYNGG CCCCEEECC	27.31	UniProtKB	22223895
26	P49720	PSMB3	Chromosome 17	15	N6-acetyllysine	GGAVMAMKGKNCVAI CCEEEEEEECCEEEE	58.14	UniProtKB	25953088
26	P49720	PSMB3	Chromosome 17	17	Ubiquitinlysine	AVMAMKGKNCVAIAA EEEEEEECCEEEEEE	41.47	UniProtKB	21906983
26	P49720	PSMB3	Chromosome 17	36	Phosphothreonine	GIQAQMVTTDFQKIF CCCCEEECCCCCCEE	18.46	UniProtKB	22135298
26	P49720	PSMB3	Chromosome 17	37	Phosphothreonine	IQAQMVTTDFQKIFP CCCEEECCCCCCEEE	24.33	UniProtKB	22135298
26	P49720	PSMB3	Chromosome 17	41	N6-acetyllysine	MVTTDFQKIFPMGDR EECCCCCCEEEECCE	46.43	UniProtKB	26051181
26	P49720	PSMB3	Chromosome 17	41	Ubiquitinlysine	MVTTDFQKIFPMGDR EECCCCCCEEEECCE	46.43	UniProtKB	21906983
26	P49720	PSMB3	Chromosome 17	41	Ubiquitinlysine	MVTTDFQKIFPMGDR EECCCCCCEEEECCE	46.43	UniProtKB	21139048
26	P49720	PSMB3	Chromosome 17	41	Ubiquitinlysine	MVTTDFQKIFPMGDR EECCCCCCEEEECCE	46.43	UniProtKB	20972266
26	P49720	PSMB3	Chromosome 17	41	Ubiquitinlysine	MVTTDFQKIFPMGDR EECCCCCCEEEECCE	46.43	UniProtKB	21890473
26	P49720	PSMB3	Chromosome 17	48	N6-methyllysine	KIFPMGDRLYIGLAG CEEEECCEEEEEEEC	24.54	UniProtKB	115489409
26	P49720	PSMB3	Chromosome 17	77	N6-acetyllysine	RLNLYELKEGRQIKP HHHHHHHHCCCCCCH	46.3	UniProtKB	19608861
26	P49720	PSMB3	Chromosome 17	77	Ubiquitinlysine	RLNLYELKEGRQIKP HHHHHHHHCCCCCCH	46.3	UniProtKB	20972266
26	P49720	PSMB3	Chromosome 17	83	N6-acetyllysine	LKEGRQIKPYTLMSM HHCCCCCCHHHHHHH	24.51	UniProtKB	26051181
26	P49720	PSMB3	Chromosome 17	86	Phosphothreonine	GRQIKPYTLMSMVAN CCCCCHHHHHHHHHH	25.22	UniProtKB	20068231
26	P49720	PSMB3	Chromosome 17	103	Phosphotyrosine	YEKRFGPYYTEPVIA HHCCCCCEEEEEEEE	24.33	UniProtKB	20090780
26	P49720	PSMB3	Chromosome 17	103	Phosphotyrosine	YEKRFGPYYTEPVIA HHCCCCCEEEEEEEE	24.33	UniProtKB	16381945
26	P49720	PSMB3	Chromosome 17	103	Phosphotyrosine	YEKRFGPYYTEPVIA HHCCCCCEEEEEEEE	24.33	UniProtKB	23193290
26	P49720	PSMB3	Chromosome 17	103	Phosphotyrosine	YEKRFGPYYTEPVIA HHCCCCCEEEEEEEE	24.33	UniProtKB	22135298
26	P49720	PSMB3	Chromosome 17	103	Phosphotyrosine	YEKRFGPYYTEPVIA HHCCCCCEEEEEEEE	24.33	UniProtKB	22817900
26	P49720	PSMB3	Chromosome 17	104	Phosphotyrosine	EKRFGPYYTEPVIAG HCCCCCEEEEEEEEE	14.04	UniProtKB	22135298
26	P49720	PSMB3	Chromosome 17	168	Phosphoserine	DHLFETISQAMLNAV HHHHHHHHHHHHHHH	21.21	UniProtKB	22135298
26	P49720	PSMB3	Chromosome 17	192	Ubiquitinlysine	VIVHIIEKDKITTRT EEEEEEECCCCEEEE	54.64	UniProtKB	2190698
27	P51668	UBE2D1; UBE2D4	Chromosome 10	4	Ubiquitinhistidine	MALKRIQKELS CCHHHHHHHHH	37.61	Pubmed	22496338
27	P51668	UBE2D1; UBE2D4	Chromosome 10	11	Phosphoserine	KRIQKELSDLQRDPP HHHHHHHHHHHHCCC	37.05	UniProtKB	20873877
27	P51668	UBE2D1; UBE2D4	Chromosome 10	42	Ubiquitinaspartate	ATIMGPPDSAYQGGV EEEECCCCCCCCCCE	49.38	Pubmed	22496338
27	P51668	UBE2D1; UBE2D4	Chromosome 10	42	Ubiquitinaspartate	ATIMGPPDSAYQGGV EEEECCCCCCCCCCE	49.38	Pubmed	22496338
27	P51668	UBE2D1; UBE2D4	Chromosome 10	62	Ubiquitinphenylalanine	HFPTDYPFKPPKIAF ECCCCCCCCCCEEEE	17.65	Pubmed	22496338
27	P51668	UBE2D1; UBE2D4	Chromosome 10	62	Ubiquitinphenylalanine	HFPTDYPFKPPKIAF ECCCCCCCCCCEEEE	17.65	Pubmed	22496338
27	P51668	UBE2D1; UBE2D4	Chromosome 10	62	Ubiquitinphenylalanine	HFPTDYPFKPPKIAF ECCCCCCCCCCEEEE	17.65	Pubmed	22496338
27	P51668	UBE2D1; UBE2D4	Chromosome 10	83	Phosphoserine	PNINSNGSICLDILR CCCCCCCCEEEEECC	17.87	UniProtKB	23898821
27	P51668	UBE2D1; UBE2D4	Chromosome 10	87	Ubiquitinaspartate	SNGSICLDILRSQWS CCCCEEEEECCCCCC	33.2	Pubmed	22496338
27	P51668	UBE2D1; UBE2D4	Chromosome 10	87	Ubiquitinaspartate	SNGSICLDILRSQWS CCCCEEEEECCCCCC	33.2	Pubmed	22496338
27	P51668	UBE2D1; UBE2D4	Chromosome 10	87	Ubiquitinaspartate	SNGSICLDILRSQWS CCCCEEEEECCCCCC	33.2	Pubmed	22496338
27	P51668	UBE2D1; UBE2D4	Chromosome 10	87	Ubiquitinaspartate	SNGSICLDILRSQWS CCCCEEEEECCCCCC	33.2	Pubmed	22496338
27	P51668	UBE2D1; UBE2D4	Chromosome 10	94	Ubiquitinaserine	DILRSQWSPALTVSK EECCCCCCCCCCHHH	7.83	Pubmed	22496338
27	P51668	UBE2D1; UBE2D4	Chromosome 10	94	Ubiquitinaserine	DILRSQWSPALTVSK EECCCCCCCCCCHHH	7.83	Pubmed	22496338
27	P51668	UBE2D1; UBE2D4	Chromosome 10	98	Ubiquitinathreonine	SQWSPALTVSKVLLS CCCCCCCCHHHHHHH	25.49	Pubmed	22496338
27	P51668	UBE2D1; UBE2D4	Chromosome 10	112	Ubiquitinaspartate	SICSLLCDPNPDDPL HHHHHHCCCCCCCCC	46.08	Pubmed	22496338
27	P51668	UBE2D1; UBE2D4	Chromosome 10	116	Ubiquitinaspartate	LLCDPNPDDPLVPDI HHCCCCCCCCCCHHH	76.44	Pubmed	22496338
27	P51668	UBE2D1; UBE2D4	Chromosome 10	117	Ubiquitinaspartate	LCDPNPDDPLVPDIA HCCCCCCCCCCHHHH	39.42	Pubmed	22496338
27	P51668	UBE2D1; UBE2D4	Chromosome 10	144	N6-acetyllysine	HAREWTQKYAM HHHHHHHHHCC	27.83	UniProtKB	19608861
27	P51668	UBE2D1; UBE2D4	Chromosome 10	144	N6-acetyllysine	HAREWTQKYAM HHHHHHHHHCC	27.83	UniProtKB	25953088
27	P51668	UBE2D1; UBE2D4	Chromosome 10	144	Ubiquitinlysine	HAREWTQKYAM HHHHHHHHHCC	27.83	UniProtKB	21906983
27	P51668	UBE2D1; UBE2D4	Chromosome 10	145	Phosphotyrosine	AREWTQKYAM HHHHHHHHCC	9.7	UniProtKB	20736484
27	P51668	UBE2D1; UBE2D4	Chromosome 10	145	Phosphotyrosine	AREWTQKYAM HHHHHHHHCC	9.7	UniProtKB	16381945
27	P51668	UBE2D1; UBE2D4	Chromosome 10	145	Phosphotyrosine	AREWTQKYAM HHHHHHHHCC	9.7	UniProtKB	23193290
27	P51668	UBE2D1; UBE2D4	Chromosome 10	145	Phosphotyrosine	AREWTQKYAM HHHHHHHHCC	9.7	UniProtKB	22135298
28	P51784	USP11	Chromosome X	31	Phosphoserine	VEGRLPISHSCVGCR CCCCCHHHCCCCCHH	13.86	UniProtKB	22135298
28	P51784	USP11	Chromosome X	33	Phosphoserine	GRLPISHSCVGCRRE CCCHHHCCCCCHHHH	12.05	UniProtKB	22135298
28	P51784	USP11	Chromosome X	107	Ubiquitinlysine	ESWFLVEKHWYKQWE CEECHHHHHCCCCEE	31.77	UniProtKB	21890473
28	P51784	USP11	Chromosome X	195	Phosphotyrosine	NIQKVEVYPVELLLV HHCCCCCCCCCCCCC	6.51	UniProtKB	18083107
28	P51784	USP11	Chromosome X	195	Phosphotyrosine	NIQKVEVYPVELLLV HHCCCCCCCCCCCCC	6.51	UniProtKB	20068231
28	P51784	USP11	Chromosome X	195	Phosphotyrosine	NIQKVEVYPVELLLV HHCCCCCCCCCCCCC	6.51	UniProtKB	16381945
28	P51784	USP11	Chromosome X	195	Phosphotyrosine	NIQKVEVYPVELLLV HHCCCCCCCCCCCCC	6.51	UniProtKB	23193290
28	P51784	USP11	Chromosome X	195	Phosphotyrosine	NIQKVEVYPVELLLV HHCCCCCCCCCCCCC	6.51	UniProtKB	18988627
28	P51784	USP11	Chromosome X	195	Phosphotyrosine	NIQKVEVYPVELLLV HHCCCCCCCCCCCCC	6.51	UniProtKB	21081558
28	P51784	USP11	Chromosome X	195	Phosphotyrosine	NIQKVEVYPVELLLV HHCCCCCCCCCCCCC	6.51	UniProtKB	22135298
28	P51784	USP11	Chromosome X	195	Phosphotyrosine	NIQKVEVYPVELLLV HHCCCCCCCCCCCCC	6.51	UniProtKB	22817900
28	P51784	USP11	Chromosome X	241	N6-methyllysine	VEPQEDTRLWAKNSE CCCCCCCCCCHHCCC	40.32	UniProtKB	115919581
28	P51784	USP11	Chromosome X	245	N6-acetyllysine	EDTRLWAKNSEGSLD CCCCCCHHCCCCCCC	49.8	UniProtKB	19608861
28	P51784	USP11	Chromosome X	245	Ubiquitinlysine	EDTRLWAKNSEGSLD CCCCCCHHCCCCCCC	49.8	UniProtKB	21890473
28	P51784	USP11	Chromosome X	268	Phosphothreonine	VLDAALETGQLIIME CCCCCCEEEECCHHH	30.95	UniProtKB	22135298
28	P51784	USP11	Chromosome X	276	Phosphothreonine	GQLIIMETRKKDGTW EECCHHHHHHHHHHH	30.34	UniProtKB	22135298
28	P51784	USP11	Chromosome X	355	Ubiquitinlysine	FRNPLGMKGEIAEAY HHHCCCCCHHHHHHH	52.15	UniProtKB	21890473
28	P51784	USP11	Chromosome X	367	Ubiquitinlysine	EAYADLVKQAWSGHH HHHHHHHHHHHHHHH	41.41	UniProtKB	21890473
28	P51784	USP11	Chromosome X	367	Ubiquitinlysine	EAYADLVKQAWSGHH HHHHHHHHHHHHHHH	41.41	UniProtKB	21906983
28	P51784	USP11	Chromosome X	383	N6-methyllysine	SIVPHVFKNKVGHFA CCCCCCCCCCCCCCC	55.56	UniProtKB	115978921
28	P51784	USP11	Chromosome X	396	Phosphotyrosine	FASQFLGYQQHDSQE CCCCHHHHHHCCCCC	13.72	UniProtKB	22135298
28	P51784	USP11	Chromosome X	452	Phosphoserine	NHKRRNDSVIVDTFH CCCCCEEEEEEEEEE	19.79	UniProtKB	20873877
28	P51784	USP11	Chromosome X	531	N6-acetyllysine	DLCVALSKHTGISPE CEEEEEECCCCCCCC	46.14	UniProtKB	25953088
28	P51784	USP11	Chromosome X	531	Ubiquitinlysine	DLCVALSKHTGISPE CEEEEEECCCCCCCC	46.14	UniProtKB	21890473
28	P51784	USP11	Chromosome X	584	Phosphoserine	RIEAIEGSREDIVVP ECCCCCCCCHHHHHH	21.51	UniProtKB	21406692
28	P51784	USP11	Chromosome X	584	Phosphoserine	RIEAIEGSREDIVVP ECCCCCCCCHHHHHH	21.51	UniProtKB	16381945
28	P51784	USP11	Chromosome X	584	Phosphoserine	RIEAIEGSREDIVVP ECCCCCCCCHHHHHH	21.51	UniProtKB	23193290
28	P51784	USP11	Chromosome X	584	Phosphoserine	RIEAIEGSREDIVVP ECCCCCCCCHHHHHH	21.51	UniProtKB	22135298
28	P51784	USP11	Chromosome X	584	Phosphoserine	RIEAIEGSREDIVVP ECCCCCCCCHHHHHH	21.51	UniProtKB	22817900
28	P51784	USP11	Chromosome X	593	Phosphotyrosine	EDIVVPVYLRERTPA HHHHHHHHHHHHHHH	8.25	UniProtKB	22135298
28	P51784	USP11	Chromosome X	606	Phosphoserine	PARDYNNSYYGLMLF HHHCCCCCCCCCCCC	18.98	UniProtKB	22135298
28	P51784	USP11	Chromosome X	607	Phosphotyrosine	ARDYNNSYYGLMLFG HHCCCCCCCCCCCCC	12.04	UniProtKB	22135298
28	P51784	USP11	Chromosome X	608	Phosphotyrosine	RDYNNSYYGLMLFGH HCCCCCCCCCCCCCC	12.01	UniProtKB	22135298
28	P51784	USP11	Chromosome X	642	Phosphotyrosine	LMYRLSRYVTKPNSD CCCCCCCCHHHHHHH	14.75	UniProtKB	22798277
28	P51784	USP11	Chromosome X	644	Phosphothreonine	YRLSRYVTKPNSDDE CCCCCCHHHHHHHCC	31.67	UniProtKB	19651622
28	P51784	USP11	Chromosome X	644	Phosphothreonine	YRLSRYVTKPNSDDE CCCCCCHHHHHHHCC	31.67	UniProtKB	16381945
28	P51784	USP11	Chromosome X	644	Phosphothreonine	YRLSRYVTKPNSDDE CCCCCCHHHHHHHCC	31.67	UniProtKB	23193290
28	P51784	USP11	Chromosome X	644	Phosphothreonine	YRLSRYVTKPNSDDE CCCCCCHHHHHHHCC	31.67	UniProtKB	18988627
28	P51784	USP11	Chromosome X	644	Phosphothreonine	YRLSRYVTKPNSDDE CCCCCCHHHHHHHCC	31.67	UniProtKB	22817900
28	P51784	USP11	Chromosome X	648	Phosphoserine	RYVTKPNSDDEDDGD CCHHHHHHHCCCCCC	55.77	UniProtKB	20068231
28	P51784	USP11	Chromosome X	648	Phosphoserine	RYVTKPNSDDEDDGD CCHHHHHHHCCCCCC	55.77	UniProtKB	21406692
28	P51784	USP11	Chromosome X	671	Phosphoserine	KDDVPGPSTGGSLRD CCCCCCCCCCCEEEE	45.67	UniProtKB	21659604
28	P51784	USP11	Chromosome X	671	Phosphoserine	KDDVPGPSTGGSLRD CCCCCCCCCCCEEEE	45.67	UniProtKB	16381945
28	P51784	USP11	Chromosome X	671	Phosphoserine	KDDVPGPSTGGSLRD CCCCCCCCCCCEEEE	45.67	UniProtKB	23193290
28	P51784	USP11	Chromosome X	671	Phosphoserine	KDDVPGPSTGGSLRD CCCCCCCCCCCEEEE	45.67	UniProtKB	22135298
28	P51784	USP11	Chromosome X	672	Phosphothreonine	DDVPGPSTGGSLRDP CCCCCCCCCCEEEEE	49.01	UniProtKB	21659604
28	P51784	USP11	Chromosome X	672	Phosphothreonine	DDVPGPSTGGSLRDP CCCCCCCCCCEEEEE	49.01	UniProtKB	16381945
28	P51784	USP11	Chromosome X	672	Phosphothreonine	DDVPGPSTGGSLRDP CCCCCCCCCCEEEEE	49.01	UniProtKB	23193290
28	P51784	USP11	Chromosome X	672	Phosphothreonine	DDVPGPSTGGSLRDP CCCCCCCCCCEEEEE	49.01	UniProtKB	22135298
28	P51784	USP11	Chromosome X	675	Phosphoserine	PGPSTGGSLRDPEPE CCCCCCCEEEEECCC	22.9	UniProtKB	21659604
28	P51784	USP11	Chromosome X	675	Phosphoserine	PGPSTGGSLRDPEPE CCCCCCCEEEEECCC	22.9	UniProtKB	16381945
28	P51784	USP11	Chromosome X	675	Phosphoserine	PGPSTGGSLRDPEPE CCCCCCCEEEEECCC	22.9	UniProtKB	23193290
28	P51784	USP11	Chromosome X	675	Phosphoserine	PGPSTGGSLRDPEPE CCCCCCCEEEEECCC	22.9	UniProtKB	22135298
28	P51784	USP11	Chromosome X	677	N6-methyllysine	PSTGGSLRDPEPEQA CCCCCEEEEECCCCC	60.17	UniProtKB	115919585
28	P51784	USP11	Chromosome X	714	Ubiquitinlysine	WPPRRRRKQLFTLQT HHCHHHHCCCCCCCC	49.93	UniProtKB	21890473
28	P51784	USP11	Chromosome X	714	Ubiquitinlysine	WPPRRRRKQLFTLQT HHCHHHHCCCCCCCC	49.93	UniProtKB	21906983
28	P51784	USP11	Chromosome X	731	Phosphothreonine	SNGTSDRTTSPEEVH CCCCCCCCCCCCCCH	36.29	UniProtKB	24961811
28	P51784	USP11	Chromosome X	733	Phosphoserine	GTSDRTTSPEEVHAQ CCCCCCCCCCCCHHH	29.69	UniProtKB	19690332
28	P51784	USP11	Chromosome X	733	Phosphoserine	GTSDRTTSPEEVHAQ CCCCCCCCCCCCHHH	29.69	UniProtKB	16381945
28	P51784	USP11	Chromosome X	733	Phosphoserine	GTSDRTTSPEEVHAQ CCCCCCCCCCCCHHH	29.69	UniProtKB	23193290
28	P51784	USP11	Chromosome X	733	Phosphoserine	GTSDRTTSPEEVHAQ CCCCCCCCCCCCHHH	29.69	UniProtKB	22135298
28	P51784	USP11	Chromosome X	733	Phosphoserine	GTSDRTTSPEEVHAQ CCCCCCCCCCCCHHH	29.69	UniProtKB	25627689
28	P51784	USP11	Chromosome X	733	Phosphoserine	GTSDRTTSPEEVHAQ CCCCCCCCCCCCHHH	29.69	UniProtKB	22817900
28	P51784	USP11	Chromosome X	733	Phosphoserine	GTSDRTTSPEEVHAQ CCCCCCCCCCCCHHH	29.69	UniProtKB	23186163
28	P51784	USP11	Chromosome X	733	Phosphoserine	GTSDRTTSPEEVHAQ CCCCCCCCCCCCHHH	29.69	UniProtKB	26074081
28	P51784	USP11	Chromosome X	742	Phosphotyrosine	EEVHAQPYIAIDWEP CCCHHHHHHHHCCCC	7.3	UniProtKB	22135298
28	P51784	USP11	Chromosome X	806	Ubiquitinlysine	PWYCPSCKQHQLATK CCEEECCCCCCCCHH	55.97	UniProtKB	21890473
28	P51784	USP11	Chromosome X	806	Ubiquitinlysine	PWYCPSCKQHQLATK CCEEECCCCCCCCHH	55.97	UniProtKB	21906983
28	P51784	USP11	Chromosome X	835	Ubiquitinlysine	LKRFSYTKFSREKLD EEEEEEEEECCCCCC	32.86	UniProtKB	21890473
28	P51784	USP11	Chromosome X	835	Ubiquitinlysine	LKRFSYTKFSREKLD EEEEEEEEECCCCCC	32.86	UniProtKB	21906983
28	P51784	USP11	Chromosome X	840	Ubiquitinlysine	YTKFSREKLDTLVEF EEEECCCCCCCCCEE	51.02	UniProtKB	21890473
28	P51784	USP11	Chromosome X	840	Ubiquitinlysine	YTKFSREKLDTLVEF EEEECCCCCCCCCEE	51.02	UniProtKB	21906983
28	P51784	USP11	Chromosome X	905	Phosphoserine	SGQWHYFDDNSVSPV CCCCCCCCCCCCCCC	47.19	UniProtKB	18669648
28	P51784	USP11	Chromosome X	923	Phosphotyrosine	QIESKAAYVLFYQRQ HCCCC	11.53	UniProtKB	22135298
28	P51784	USP11	Chromosome X	938	Phosphoserine	DVARRLLSPAGSSGA	19.8	UniProtKB	22135298
28	P51784	USP11	Chromosome X	938	Phosphoserine	DVARRLLSPAGSSGA	19.8	UniProtKB	22817900
28	P51784	USP11	Chromosome X	938	Phosphoserine	DVARRLLSPAGSSGA	19.8	UniProtKB	26074081
28	P51784	USP11	Chromosome X	942	Phosphoserine	RLLSPAGSSGAPASP	27.92	UniProtKB	22135298
28	P51784	USP11	Chromosome X	943	Phosphoserine	LLSPAGSSGAPASPA	37.75	UniProtKB	22135298
28	P51784	USP11	Chromosome X	943	Phosphoserine	LLSPAGSSGAPASPA	37.75	UniProtKB	20873877
28	P51784	USP11	Chromosome X	948	Phosphoserine	GSSGAPASPACSSPP	16.39	UniProtKB	18669648
28	P51784	USP11	Chromosome X	948	Phosphoserine	GSSGAPASPACSSPP	16.39	UniProtKB	24275569
28	P51784	USP11	Chromosome X	952	Phosphoserine	APASPACSSPPSSEF	48.24	UniProtKB	22135298
28	P51784	USP11	Chromosome X	952	Phosphoserine	APASPACSSPPSSEF	48.24	UniProtKB	23090842
28	P51784	USP11	Chromosome X	952	Phosphoserine	APASPACSSPPSSEF	48.24	UniProtKB	20873877
28	P51784	USP11	Chromosome X	952	Phosphoserine	APASPACSSPPSSEF	48.24	UniProtKB	23663014
28	P51784	USP11	Chromosome X	952	Phosphoserine	APASPACSSPPSSEF	48.24	UniProtKB	26074081
28	P51784	USP11	Chromosome X	953	Phosphoserine	PASPACSSPPSSEFM	40.49	UniProtKB	18669648
28	P51784	USP11	Chromosome X	953	Phosphoserine	PASPACSSPPSSEFM	40.49	UniProtKB	16381945
28	P51784	USP11	Chromosome X	953	Phosphoserine	PASPACSSPPSSEFM	40.49	UniProtKB	23193290
28	P51784	USP11	Chromosome X	953	Phosphoserine	PASPACSSPPSSEFM	40.49	UniProtKB	20068231
28	P51784	USP11	Chromosome X	953	Phosphoserine	PASPACSSPPSSEFM	40.49	UniProtKB	18988627
28	P51784	USP11	Chromosome X	953	Phosphoserine	PASPACSSPPSSEFM	40.49	UniProtKB	22135298
28	P51784	USP11	Chromosome X	953	Phosphoserine	PASPACSSPPSSEFM	40.49	UniProtKB	19366988
28	P51784	USP11	Chromosome X	953	Phosphoserine	PASPACSSPPSSEFM	40.49	UniProtKB	23090842
28	P51784	USP11	Chromosome X	953	Phosphoserine	PASPACSSPPSSEFM	40.49	UniProtKB	22817900
28	P51784	USP11	Chromosome X	953	Phosphoserine	PASPACSSPPSSEFM	40.49	UniProtKB	26074081
28	P51784	USP11	Chromosome X	956	Phosphoserine	PACSSPPSSEFMDVN	45.98	UniProtKB	22135298
28	P51784	USP11	Chromosome X	956	Phosphoserine	PACSSPPSSEFMDVN	45.98	UniProtKB	20873877
28	P51784	USP11	Chromosome X	957	Phosphoserine	ACSSPPSSEFMDVN	40.4	UniProtKB	22135298
28	P51784	USP11	Chromosome X	957	Phosphoserine	ACSSPPSSEFMDVN	40.4	UniProtKB	23090842
28	P51784	USP11	Chromosome X	957	Phosphoserine	ACSSPPSSEFMDVN	40.4	UniProtKB	20873877
28	P51784	USP11	Chromosome X	957	Phosphoserine	ACSSPPSSEFMDVN	40.4	UniProtKB	23663014
29	P52888	THOP1	Chromosome 19	2	N6-acetyllysine	MKPPAACAG -	60.76	UniProtKB	25953088
29	P52888	THOP1	Chromosome 19	16	Phosphoserine	GDMADAASPCSVVND	28.32	UniProtKB	23186163
29	P52888	THOP1	Chromosome 19	19	Phosphoserine	ADAASPCSVVNDLRW	32.27	UniProtKB	18491316
29	P52888	THOP1	Chromosome 19	19	Phosphoserine	ADAASPCSVVNDLRW	32.27	UniProtKB	16381945
29	P52888	THOP1	Chromosome 19	19	Phosphoserine	ADAASPCSVVNDLRW	32.27	UniProtKB	23193290
29	P52888	THOP1	Chromosome 19	19	Phosphoserine	ADAASPCSVVNDLRW	32.27	UniProtKB	22135298
29	P52888	THOP1	Chromosome 19	19	Phosphoserine	ADAASPCSVVNDLRW	32.27	UniProtKB	22817900
29	P52888	THOP1	Chromosome 19	45	Ubiquitinlysine	RELIEQTKRVYDQVG	39.29	UniProtKB	21890473
29	P52888	THOP1	Chromosome 19	45	Ubiquitinlysine	RELIEQTKRVYDQVG	39.29	UniProtKB	21906983
29	P52888	THOP1	Chromosome 19	45	Ubiquitinlysine	RELIEQTKRVYDQVG	39.29	UniProtKB	22053931
29	P52888	THOP1	Chromosome 19	49	Ubiquitinlysine	EQTKRVYDQVGTQEF	33.56	UniProtKB	21906983
29	P52888	THOP1	Chromosome 19	49	Ubiquitinlysine	EQTKRVYDQVGTQEF	33.56	UniProtKB	21890473
29	P52888	THOP1	Chromosome 19	70	Ubiquitinlysine	STLKALADVEVTYTV	37.65	UniProtKB	21906983
29	P52888	THOP1	Chromosome 19	70	Ubiquitinlysine	STLKALADVEVTYTV	37.65	UniProtKB	21890473
29	P52888	THOP1	Chromosome 19	89	Phosphoserine	LDFPQHVSPSKDIRT	22.72	UniProtKB	22135298
29	P52888	THOP1	Chromosome 19	89	Phosphoserine	LDFPQHVSPSKDIRT	22.72	UniProtKB	25627689
29	P52888	THOP1	Chromosome 19	89	Phosphoserine	LDFPQHVSPSKDIRT	22.72	UniProtKB	23186163
29	P52888	THOP1	Chromosome 19	89	Phosphoserine	LDFPQHVSPSKDIRT	22.72	UniProtKB	20873877
29	P52888	THOP1	Chromosome 19	92	N6-acetyllysine	PQHVSPSKDIRTAST	61.63	UniProtKB	23954790
29	P52888	THOP1	Chromosome 19	92	N6-acetyllysine	PQHVSPSKDIRTAST	61.63	UniProtKB	25953088
29	P52888	THOP1	Chromosome 19	92	N6-acetyllysine	PQHVSPSKDIRTAST	61.63	UniProtKB	26051181
29	P52888	THOP1	Chromosome 19	99	Phosphothreonine	KDIRTASTEADKKLS	32.5	UniProtKB	22135298
29	P52888	THOP1	Chromosome 19	165	N6-acetyllysine	RETQENIKRIKKKLS	60.7	UniProtKB	25953088
29	P52888	THOP1	Chromosome 19	172	Phosphoserine	KRIKKKLSLLCIDFN	28.33	UniProtKB	20873877
29	P52888	THOP1	Chromosome 19	220	Ubiquitinlysine	GKLKVTLKYPHYFPL	47.58	UniProtKB	21890473
29	P52888	THOP1	Chromosome 19	221	Phosphotyrosine	KLKVTLKYPHYFPLL	9.8	UniProtKB	20090780
29	P52888	THOP1	Chromosome 19	221	Phosphotyrosine	KLKVTLKYPHYFPLL	9.8	UniProtKB	16381945
29	P52888	THOP1	Chromosome 19	221	Phosphotyrosine	KLKVTLKYPHYFPLL	9.8	UniProtKB	23193290
29	P52888	THOP1	Chromosome 19	221	Phosphotyrosine	KLKVTLKYPHYFPLL	9.8	UniProtKB	22135298
29	P52888	THOP1	Chromosome 19	229	N6-acetyllysine	PHYFPLLKKCHVPET	62.12	UniProtKB	19608861
29	P52888	THOP1	Chromosome 19	229	N6-acetyllysine	PHYFPLLKKCHVPET	62.12	UniProtKB	25953088
29	P52888	THOP1	Chromosome 19	229	N6-acetyllysine	PHYFPLLKKCHVPET	62.12	UniProtKB	26051181
29	P52888	THOP1	Chromosome 19	239	N-acetyllysine	HVPETRRKVEEAFNC	51.19	UniProtKB	19811663
29	P52888	THOP1	Chromosome 19	249	N6-acetyllysine	EAFNCRCKEENCAIL	49.03	UniProtKB	23749302
29	P52888	THOP1	Chromosome 19	249	N6-acetyllysine	EAFNCRCKEENCAIL	49.03	UniProtKB	26051181
29	P52888	THOP1	Chromosome 19	257	N6-acetyllysine	EENCAILKELVTLRA	42.78	UniProtKB	19608861
29	P52888	THOP1	Chromosome 19	267	Phosphoserine	VTLRAQKSRLLGFHT	18.97	UniProtKB	25348772
29	P52888	THOP1	Chromosome 19	274	Phosphothreonine	SRLLGFHTHADYVLE	19.25	UniProtKB	25348772
29	P52888	THOP1	Chromosome 19	278	Phosphotyrosine	GFHTHADYVLEMNMA	14.02	UniProtKB	19060867
29	P52888	THOP1	Chromosome 19	278	Phosphotyrosine	GFHTHADYVLEMNMA	14.02	UniProtKB	22135298
29	P52888	THOP1	Chromosome 19	278	Phosphotyrosine	GFHTHADYVLEMNMA	14.02	UniProtKB	25348772
29	P52888	THOP1	Chromosome 19	278	Phosphotyrosine	GFHTHADYVLEMNMA	14.02	UniProtKB	23663014
29	P52888	THOP1	Chromosome 19	287	Phosphothreonine	LEMNMAKTSQTVATF	19.27	UniProtKB	22135298
29	P52888	THOP1	Chromosome 19	347	Phosphothreonine	YMNQVEETRYCVDQN	17.27	UniProtKB	20068231
29	P52888	THOP1	Chromosome 19	347	Phosphothreonine	YMNQVEETRYCVDQN	17.27	UniProtKB	16381945
29	P52888	THOP1	Chromosome 19	347	Phosphothreonine	YMNQVEETRYCVDQN	17.27	UniProtKB	23193290
29	P52888	THOP1	Chromosome 19	347	Phosphothreonine	YMNQVEETRYCVDQN	17.27	UniProtKB	18988627
29	P52888	THOP1	Chromosome 19	347	Phosphothreonine	YMNQVEETRYCVDQN	17.27	UniProtKB	21081558
29	P52888	THOP1	Chromosome 19	347	Phosphothreonine	YMNQVEETRYCVDQN	17.27	UniProtKB	22135298
29	P52888	THOP1	Chromosome 19	347	Phosphothreonine	YMNQVEETRYCVDQN	17.27	UniProtKB	22817900
29	P52888	THOP1	Chromosome 19	412	Phosphotyrosine	GEVVGKFYLDLYPRE	11.64	UniProtKB	20068231
29	P52888	THOP1	Chromosome 19	412	Phosphotyrosine	GEVVGKFYLDLYPRE	11.64	UniProtKB	16381945
29	P52888	THOP1	Chromosome 19	412	Phosphotyrosine	GEVVGKFYLDLYPRE	11.64	UniProtKB	23193290
29	P52888	THOP1	Chromosome 19	412	Phosphotyrosine	GEVVGKFYLDLYPRE	11.64	UniProtKB	18988627
29	P52888	THOP1	Chromosome 19	412	Phosphotyrosine	GEVVGKFYLDLYPRE	11.64	UniProtKB	21081558
29	P52888	THOP1	Chromosome 19	412	Phosphotyrosine	GEVVGKFYLDLYPRE	11.64	UniProtKB	22135298
29	P52888	THOP1	Chromosome 19	412	Phosphotyrosine	GEVVGKFYLDLYPRE	11.64	UniProtKB	22817900
29	P52888	THOP1	Chromosome 19	416	Phosphotyrosine	GKFYLDLYPREGKYG	10.42	UniProtKB	20068231
29	P52888	THOP1	Chromosome 19	416	Phosphotyrosine	GKFYLDLYPREGKYG	10.42	UniProtKB	16381945
29	P52888	THOP1	Chromosome 19	416	Phosphotyrosine	GKFYLDLYPREGKYG	10.42	UniProtKB	23193290
29	P52888	THOP1	Chromosome 19	416	Phosphotyrosine	GKFYLDLYPREGKYG	10.42	UniProtKB	18988627
29	P52888	THOP1	Chromosome 19	416	Phosphotyrosine	GKFYLDLYPREGKYG	10.42	UniProtKB	21081558
29	P52888	THOP1	Chromosome 19	416	Phosphotyrosine	GKFYLDLYPREGKYG	10.42	UniProtKB	22135298
29	P52888	THOP1	Chromosome 19	416	Phosphotyrosine	GKFYLDLYPREGKYG	10.42	UniProtKB	22817900
29	P52888	THOP1	Chromosome 19	422	Phosphotyrosine	LYPREGKYGHAACFG	25.63	UniProtKB	20068231
29	P52888	THOP1	Chromosome 19	422	Phosphotyrosine	LYPREGKYGHAACFG	25.63	UniProtKB	16381945
29	P52888	THOP1	Chromosome 19	422	Phosphotyrosine	LYPREGKYGHAACFG	25.63	UniProtKB	23193290
29	P52888	THOP1	Chromosome 19	422	Phosphotyrosine	LYPREGKYGHAACFG	25.63	UniProtKB	18988627
29	P52888	THOP1	Chromosome 19	422	Phosphotyrosine	LYPREGKYGHAACFG	25.63	UniProtKB	21081558
29	P52888	THOP1	Chromosome 19	422	Phosphotyrosine	LYPREGKYGHAACFG	25.63	UniProtKB	22135298
29	P52888	THOP1	Chromosome 19	422	Phosphotyrosine	LYPREGKYGHAACFG	25.63	UniProtKB	22817900
29	P52888	THOP1	Chromosome 19	538	N6-acetyllysine	VPRELLEKLIESRQA	55.52	UniProtKB	19608861
29	P52888	THOP1	Chromosome 19	538	Ubiquitinlysine	VPRELLEKLIESRQA	55.52	UniProtKB	19608861
29	P52888	THOP1	Chromosome 19	559	Ubiquitinlysine	LRQIVLAKVDQALHT	42.03	UniProtKB	21890473
29	P52888	THOP1	Chromosome 19	559	Ubiquitinlysine	LRQIVLAKVDQALHT	42.03	UniProtKB	21906983
29	P52888	THOP1	Chromosome 19	559	Ubiquitinlysine	LRQIVLAKVDQALHT	42.03	UniProtKB	22053931
29	P52888	THOP1	Chromosome 19	628	N6-acetyllysine	DMFHTRFKQEGVLNS	44.12	UniProtKB	26051181
29	P52888	THOP1	Chromosome 19	641	Phosphotyrosine	NSKVGMDYRSCILRP	8.78	UniProtKB	22135298
29	P52888	THOP1	Chromosome 19	643	Phosphoserine	KVGMDYRSCILRPGG	10.16	UniProtKB	10969067
30	P53041	PPP5C	Chromosome 19	2	N-acetylalanine	MAMAEGERT CCCCCCCCC	13.09	UniProtKB	19413330
30	P53041	PPP5C	Chromosome 19	26	N6-acetyllysine	PPADGALKRAEELKT CCHHHHHHHHHHHHH	49.37	UniProtKB	26051181
30	P53041	PPP5C	Chromosome 19	32	N6-acetyllysine	LKRAEELKTQANDYF HHHHHHHHHHHHHHH	41.7	UniProtKB	23236377
30	P53041	PPP5C	Chromosome 19	32	N6-acetyllysine	LKRAEELKTQANDYF HHHHHHHHHHHHHHH	41.7	UniProtKB	25953088
30	P53041	PPP5C	Chromosome 19	32	Ubiquitinlysine	LKRAEELKTQANDYF HHHHHHHHHHHHHHH	41.7	UniProtKB	21906983
30	P53041	PPP5C	Chromosome 19	40	N6-acetyllysine	TQANDYFKAKDYENA HHHHHHHHCCCHHHH	48.58	UniProtKB	19608861
30	P53041	PPP5C	Chromosome 19	40	N6-acetyllysine	TQANDYFKAKDYENA HHHHHHHHCCCHHHH	48.58	UniProtKB	25953088
30	P53041	PPP5C	Chromosome 19	40	Ubiquitinlysine	TQANDYFKAKDYENA HHHHHHHHCCCHHHH	48.58	UniProtKB	21906983
30	P53041	PPP5C	Chromosome 19	42	N6-malonyllysine	ANDYFKAKDYENAIK HHHHHHCCCHHHHHH	62.53	UniProtKB	26320211
30	P53041	PPP5C	Chromosome 19	49	Ubiquitinlysine	KDYENAIKFYSQAIE CCHHHHHHHHHHHHH	35.52	UniProtKB	21906983
30	P53041	PPP5C	Chromosome 19	74	N6-methyllysine	NRSLAYLRTECYGYA HHHHHHHHCCCHHHH	18.79	UniProtKB	115488625
30	P53041	PPP5C	Chromosome 19	77	S-nitrosocysteine	LAYLRTECYGYALGD HHHHHCCCHHHHHHH	2.93	UniProtKB	2212679
30	P53041	PPP5C	Chromosome 19	77	S-glutathionyl cysteine	LAYLRTECYGYALGD HHHHHCCCHHHHHHH	2.93	UniProtKB	22555962
30	P53041	PPP5C	Chromosome 19	80	Phosphotyrosine	LRTECYGYALGDATR HHCCCHHHHHHHHHH	3.38	UniProtKB	22135298
30	P53041	PPP5C	Chromosome 19	93	N6-acetyllysine	TRAIELDKKYIKGYY HHHHHHCCCCHHHHH	61.16	UniProtKB	23749302
30	P53041	PPP5C	Chromosome 19	97	N6-malonyllysine	ELDKKYIKGYYRRAA HHCCCCHHHHHHHHH	37.46	UniProtKB	26320211
30	P53041	PPP5C	Chromosome 19	105	Phosphoserine	GYYRRAASNMALGKF HHHHHHHHHHHHCCH	26.59	UniProtKB	20736484
30	P53041	PPP5C	Chromosome 19	105	Phosphoserine	GYYRRAASNMALGKF HHHHHHHHHHHHCCH	26.59	UniProtKB	16381945
30	P53041	PPP5C	Chromosome 19	105	Phosphoserine	GYYRRAASNMALGKF HHHHHHHHHHHHCCH	26.59	UniProtKB	23193290
30	P53041	PPP5C	Chromosome 19	105	Phosphoserine	GYYRRAASNMALGKF HHHHHHHHHHHHCCH	26.59	UniProtKB	22135298
30	P53041	PPP5C	Chromosome 19	105	Phosphoserine	GYYRRAASNMALGKF HHHHHHHHHHHHCCH	26.59	UniProtKB	22817900
30	P53041	PPP5C	Chromosome 19	111	N6-acetyllysine	ASNMALGKFRAALRD HHHHHHCCHHHHHHH	32.31	UniProtKB	25953088
30	P53041	PPP5C	Chromosome 19	111	N6-acetyllysine	ASNMALGKFRAALRD HHHHHHCCHHHHHHH	32.31	UniProtKB	26051181
30	P53041	PPP5C	Chromosome 19	111	N6-acetyllysine	ASNMALGKFRAALRD HHHHHHCCHHHHHHH	32.31	UniProtKB	27452117
30	P53041	PPP5C	Chromosome 19	119	Phosphotyrosine	FRAALRDYETVVKVK HHHHHHHHHHHHHHC	13.68	UniProtKB	22135298
30	P53041	PPP5C	Chromosome 19	121	Phosphothreonine	AALRDYETVVKVKPH HHHHHHHHHHHHCCC	25.11	UniProtKB	22135298
30	P53041	PPP5C	Chromosome 19	135	N6-acetyllysine	HDKDAKMKYQECNKI CCHHHHHHHHHHHHH	42.97	UniProtKB	25953088
30	P53041	PPP5C	Chromosome 19	135	N6-acetyllysine	HDKDAKMKYQECNKI CCHHHHHHHHHHHHH	42.97	UniProtKB	26051181
30	P53041	PPP5C	Chromosome 19	141	N6-acetyllysine	MKYQECNKIVKQKAF HHHHHHHHHHHHHHH	61.61	UniProtKB	25953088
30	P53041	PPP5C	Chromosome 19	141	N6-acetyllysine	MKYQECNKIVKQKAF HHHHHHHHHHHHHHH	61.61	UniProtKB	26051181
30	P53041	PPP5C	Chromosome 19	176	Phosphotyrosine	SMTIEDEYSGPKLED CCCCHHHHCCCHHCC	31.11	UniProtKB	22135298
30	P53041	PPP5C	Chromosome 19	185	Ubiquitinlysine	GPKLEDGKVTISFMK CCHHCCCCCCCCHHH	48.83	UniProtKB	21906983
30	P53041	PPP5C	Chromosome 19	277	Phosphoserine	GDFVDRGSFSVEVIL CCHHHCCCCHHHHHH	18.42	UniProtKB	22135298
30	P53041	PPP5C	Chromosome 19	279	Phosphoserine	FVDRGSFSVEVILTL HHHCCCCHHHHHHHH	21.04	UniProtKB	22135298
30	P53041	PPP5C	Chromosome 19	285	Phosphothreonine	FSVEVILTLFGFKLL CHHHHHHHHHHHHHC	14.66	UniProtKB	22135298
30	P53041	PPP5C	Chromosome 19	313	Phosphotyrosine	TDNMNQIYGFEGEVK HHHHHHHHHHHHHHH	13.14	UniProtKB	22135298
30	P53041	PPP5C	Chromosome 19	320	Ubiquitinlysine	YGFEGEVKAKYTAQM HHHHHHHHHCCCHHH	34.55	UniProtKB	21906983
30	P53041	PPP5C	Chromosome 19	387	Phosphoserine	PMCDLLWSDPQPQNG CHHHHHCCCCCCCCC	39.11	UniProtKB	22135298
30	P53041	PPP5C	Chromosome 19	403	Phosphoserine	SISKRGVSCQFGPDV CCCCCCEEEECCHHH	12.67	UniProtKB	22135298
30	P53041	PPP5C	Chromosome 19	404	S-nitrosocysteine	ISKRGVSCQFGPDVT CCCCCEEEECCHHHH	3.45	UniProtKB	19483679
30	P53041	PPP5C	Chromosome 19	434	Phosphotyrosine	HEVKAEGYEVAHGGR HHHHHHHHHHHHCCC	9.95	UniProtKB	22135298
31	P53618	COPB1	Chromosome 11	2	Phosphothreonine	MTAAENVCY CCCCCCCEE	34.28	UniProtKB	19413330
31	P53618	COPB1	Chromosome 11	2	N-acetylthreonine	MTAAENVCY CCCCCCCEE	34.28	UniProtKB	19413330
31	P53618	COPB1	Chromosome 11	2	N-acetylthreonine	MTAAENVCY CCCCCCCEE	34.28	UniProtKB	22223895
31	P53618	COPB1	Chromosome 11	61	Phosphothreonine	KLPGLLMTIIRFVLP CCCHHHHHHHHHHHC	17.14	UniProtKB	21406692
31	P53618	COPB1	Chromosome 11	61	Phosphothreonine	KLPGLLMTIIRFVLP CCCHHHHHHHHHHHC	17.14	UniProtKB	16381945
31	P53618	COPB1	Chromosome 11	61	Phosphothreonine	KLPGLLMTIIRFVLP CCCHHHHHHHHHHHC	17.14	UniProtKB	23193290
31	P53618	COPB1	Chromosome 11	61	Phosphothreonine	KLPGLLMTIIRFVLP CCCHHHHHHHHHHHC	17.14	UniProtKB	22135298
31	P53618	COPB1	Chromosome 11	61	Phosphothreonine	KLPGLLMTIIRFVLP CCCHHHHHHHHHHHC	17.14	UniProtKB	22817900
31	P53618	COPB1	Chromosome 11	107	Ubiquitinlysine	LVCDAYRKDLQHPNE HHHHHHHHHCCCCCC	50.55	UniProtKB	21890473
31	P53618	COPB1	Chromosome 11	160	Phosphotyrosine	RNAVLAIYTIYRNFE HHHHHHHHHHHHHCH	4.97	UniProtKB	20068231
31	P53618	COPB1	Chromosome 11	161	Phosphothreonine	NAVLAIYTIYRNFEH HHHHHHHHHHHHCHH	12.86	UniProtKB	20068231
31	P53618	COPB1	Chromosome 11	248	S-nitrosocysteine	ERARFIRCIYNLLQS HHHHHHHHHHHHHHC	3.11	UniProtKB	19483679
31	P53618	COPB1	Chromosome 11	267	Phosphothreonine	VKYEAAGTLVTLSSA HHHHHHHHHEEECCC	17.21	UniProtKB	22135298
31	P53618	COPB1	Chromosome 11	270	Phosphothreonine	EAAGTLVTLSSAPTA HHHHHHEEECCCCCH	24.84	UniProtKB	22135298
31	P53618	COPB1	Chromosome 11	276	Phosphothreonine	VTLSSAPTAIKAAAQ EEECCCCCHHHHHHH	40.51	UniProtKB	20068231
31	P53618	COPB1	Chromosome 11	298	N6-acetyllysine	KESDNNVKLIVLDRL CCCCHHHHHHHHHHH	34.32	UniProtKB	27452117
31	P53618	COPB1	Chromosome 11	349	Phosphoserine	QLALDLVSSRNVEEL HHHHHHHCHHHHHHH	30.77	UniProtKB	22817900
31	P53618	COPB1	Chromosome 11	378	N6-acetyllysine	SEHEDTDKYRQLLVR HHHHHHHHHHHHHHH	44.41	UniProtKB	26051181
31	P53618	COPB1	Chromosome 11	386	Phosphothreonine	YRQLLVRTLHSCSVR HHHHHHHHHHHHHHH	22.73	UniProtKB	22135298
31	P53618	COPB1	Chromosome 11	451	Phosphoserine	EVFHAIKSVKIYRGA HHHHHHHHHHHHHHH	23.64	UniProtKB	19835603
31	P53618	COPB1	Chromosome 11	451	Phosphoserine	EVFHAIKSVKIYRGA HHHHHHHHHHHHHHH	23.64	UniProtKB	16381945
31	P53618	COPB1	Chromosome 11	451	Phosphoserine	EVFHAIKSVKIYRGA HHHHHHHHHHHHHHH	23.64	UniProtKB	23193290
31	P53618	COPB1	Chromosome 11	451	Phosphoserine	EVFHAIKSVKIYRGA HHHHHHHHHHHHHHH	23.64	UniProtKB	22135298
31	P53618	COPB1	Chromosome 11	451	Phosphoserine	EVFHAIKSVKIYRGA HHHHHHHHHHHHHHH	23.64	UniProtKB	22817900
31	P53618	COPB1	Chromosome 11	455	Phosphotyrosine	AIKSVKIYRGALWIL HHHHHHHHHHHHHHH	9.4	UniProtKB	19835603
31	P53618	COPB1	Chromosome 11	455	Phosphotyrosine	AIKSVKIYRGALWIL HHHHHHHHHHHHHHH	9.4	UniProtKB	16381945
31	P53618	COPB1	Chromosome 11	455	Phosphotyrosine	AIKSVKIYRGALWIL HHHHHHHHHHHHHHH	9.4	UniProtKB	23193290
31	P53618	COPB1	Chromosome 11	455	Phosphotyrosine	AIKSVKIYRGALWIL HHHHHHHHHHHHHHH	9.4	UniProtKB	22135298
31	P53618	COPB1	Chromosome 11	455	Phosphotyrosine	AIKSVKIYRGALWIL HHHHHHHHHHHHHHH	9.4	UniProtKB	22817900
31	P53618	COPB1	Chromosome 11	467	Phosphoserine	WILGEYCSTKEDIQS HHHCCCCCCCCCHHH	41.43	UniProtKB	19835603
31	P53618	COPB1	Chromosome 11	467	Phosphoserine	WILGEYCSTKEDIQS HHHCCCCCCCCCHHH	41.43	UniProtKB	16381945
31	P53618	COPB1	Chromosome 11	467	Phosphoserine	WILGEYCSTKEDIQS HHHCCCCCCCCCHHH	41.43	UniProtKB	23193290
31	P53618	COPB1	Chromosome 11	467	Phosphoserine	WILGEYCSTKEDIQS HHHCCCCCCCCCHHH	41.43	UniProtKB	22135298
31	P53618	COPB1	Chromosome 11	467	Phosphoserine	WILGEYCSTKEDIQS HHHCCCCCCCCCHHH	41.43	UniProtKB	22817900
31	P53618	COPB1	Chromosome 11	468	Phosphothreonine	ILGEYCSTKEDIQSV HHCCCCCCCCCHHHH	34.59	UniProtKB	19835603
31	P53618	COPB1	Chromosome 11	468	Phosphothreonine	ILGEYCSTKEDIQSV HHCCCCCCCCCHHHH	34.59	UniProtKB	16381945
31	P53618	COPB1	Chromosome 11	468	Phosphothreonine	ILGEYCSTKEDIQSV HHCCCCCCCCCHHHH	34.59	UniProtKB	23193290
31	P53618	COPB1	Chromosome 11	468	Phosphothreonine	ILGEYCSTKEDIQSV HHCCCCCCCCCHHHH	34.59	UniProtKB	22135298
31	P53618	COPB1	Chromosome 11	468	Phosphothreonine	ILGEYCSTKEDIQSV HHCCCCCCCCCHHHH	34.59	UniProtKB	22817900
31	P53618	COPB1	Chromosome 11	482	Phosphoserine	VMTEIRRSLGEIPIV HHHHHHHHHHHHHHH	30.77	UniProtKB	20873877
31	P53618	COPB1	Chromosome 11	491	Phosphoserine	GEIPIVESEIKKEAG HHHHHHHHHHHHHHH	33.45	UniProtKB	20068231
31	P53618	COPB1	Chromosome 11	494	N6-acetyllysine	PIVESEIKKEAGELK HHHHHHHHHHHHHHH	40.27	UniProtKB	26051181
31	P53618	COPB1	Chromosome 11	501	Ubiquitinlysine	KKEAGELKPEEEITV HHHHHHHHHHHHHHH	46.19	UniProtKB	21906983
31	P53618	COPB1	Chromosome 11	516	Phosphothreonine	GPVQKLVTEMGTYAT HHHHHHHHCCCCHHH	30.59	UniProtKB	22135298
31	P53618	COPB1	Chromosome 11	520	Phosphothreonine	KLVTEMGTYATQSAL HHHHCCCCHHHHHHH	14.52	UniProtKB	22135298
31	P53618	COPB1	Chromosome 11	521	Phosphotyrosine	LVTEMGTYATQSALS HHHCCCCHHHHHHHH	11.26	UniProtKB	22135298
31	P53618	COPB1	Chromosome 11	521	Phosphotyrosine	LVTEMGTYATQSALS HHHCCCCHHHHHHHH	11.26	UniProtKB	25627689
31	P53618	COPB1	Chromosome 11	521	Phosphotyrosine	LVTEMGTYATQSALS HHHCCCCHHHHHHHH	11.26	UniProtKB	22817900
31	P53618	COPB1	Chromosome 11	523	Phosphothreonine	TEMGTYATQSALSSS HCCCCHHHHHHHHHH	16.79	UniProtKB	22135298
31	P53618	COPB1	Chromosome 11	525	Phosphoserine	MGTYATQSALSSSRP CCCHHHHHHHHHHCC	27.16	UniProtKB	22135298
31	P53618	COPB1	Chromosome 11	528	Phosphoserine	YATQSALSSSRPTKK HHHHHHHHHHCCCCC	26.45	UniProtKB	25627689
31	P53618	COPB1	Chromosome 11	529	Phosphoserine	ATQSALSSSRPTKKE HHHHHHHHHCCCCCC	31.08	UniProtKB	22135298
31	P53618	COPB1	Chromosome 11	529	Phosphoserine	ATQSALSSSRPTKKE HHHHHHHHHCCCCCC	31.08	UniProtKB	25627689
31	P53618	COPB1	Chromosome 11	530	Phosphoserine	TQSALSSSRPTKKEE HHHHHHHHCCCCCCC	38.61	UniProtKB	25627689
31	P53618	COPB1	Chromosome 11	534	Ubiquitinlysine	LSSSRPTKKEEDRPP HHHHCCCCCCCCCCC	61.95	UniProtKB	21890473
31	P53618	COPB1	Chromosome 11	534	Ubiquitinlysine	LSSSRPTKKEEDRPP HHHHCCCCCCCCCCC	61.95	UniProtKB	21906983
31	P53618	COPB1	Chromosome 11	575	N-acetyllysine	YVALVQEKKKQNSFV HHHHCCCHHHHHHHH	48.45	UniProtKB	30587843
31	P53618	COPB1	Chromosome 11	575	N6-malonyllysine	YVALVQEKKKQNSFV HHHHCCCHHHHHHHH	48.45	UniProtKB	26320211
31	P53618	COPB1	Chromosome 11	606	Phosphothreonine	SLPKKPITDDDVDRI CCCCCCCCCHHHHHH	41.73	UniProtKB	21081558
31	P53618	COPB1	Chromosome 11	638	Phosphoserine	FNKECRQSLSHMLSA HHHHHHHHHHHHHHH	16.7	UniProtKB	22135298
31	P53618	COPB1	Chromosome 11	638	Phosphoserine	FNKECRQSLSHMLSA HHHHHHHHHHHHHHH	16.7	UniProtKB	25627689
31	P53618	COPB1	Chromosome 11	638	Phosphoserine	FNKECRQSLSHMLSA HHHHHHHHHHHHHHH	16.7	UniProtKB	20873877
31	P53618	COPB1	Chromosome 11	644	Phosphoserine	QSLSHMLSAKLEEEK HHHHHHHHHHHHHHH	18.78	UniProtKB	22135298
31	P53618	COPB1	Chromosome 11	644	Phosphoserine	QSLSHMLSAKLEEEK HHHHHHHHHHHHHHH	18.78	UniProtKB	23898821
31	P53618	COPB1	Chromosome 11	644	Phosphoserine	QSLSHMLSAKLEEEK HHHHHHHHHHHHHHH	18.78	UniProtKB	20873877
31	P53618	COPB1	Chromosome 11	651	N6-acetyllysine	SAKLEEEKLSQKKES HHHHHHHHHHHHHHH	57.63	UniProtKB	25953088
31	P53618	COPB1	Chromosome 11	653	Phosphoserine	KLEEEKLSQKKESEK HHHHHHHHHHHHHHH	51.53	UniProtKB	25849741
31	P53618	COPB1	Chromosome 11	711	Phosphoserine	EAADPLASKLNKVTQ HHCCHHHHHHHHHHH	45.41	UniProtKB	20068231
31	P53618	COPB1	Chromosome 11	712	N6-acetyllysine	AADPLASKLNKVTQL HCCHHHHHHHHHHHC	50.93	UniProtKB	25953088
31	P53618	COPB1	Chromosome 11	771	N6-acetyllysine	GDLKLVEKPSPLTLA CCEEEEECCCCCEEC	43.23	UniProtKB	25953088
31	P53618	COPB1	Chromosome 11	771	Ubiquitinlysine	GDLKLVEKPSPLTLA CCEEEEECCCCCEEC	43.23	UniProtKB	21890473
31	P53618	COPB1	Chromosome 11	771	Ubiquitinlysine	GDLKLVEKPSPLTLA CCEEEEECCCCCEEC	43.23	UniProtKB	21906983
31	P53618	COPB1	Chromosome 11	773	Phosphoserine	LKLVEKPSPLTLAPH EEEEECCCCCEECCC	43.54	UniProtKB	22135298
31	P53618	COPB1	Chromosome 11	773	Phosphoserine	LKLVEKPSPLTLAPH EEEEECCCCCEECCC	43.54	UniProtKB	25627689
31	P53618	COPB1	Chromosome 11	786	Ubiquitinlysine	PHDFANIKANVKVAS CCCCEEEEEEEEEEE	33.44	UniProtKB	21890473
31	P53618	COPB1	Chromosome 11	786	Ubiquitinlysine	PHDFANIKANVKVAS CCCCEEEEEEEEEEE	33.44	UniProtKB	21906983
31	P53618	COPB1	Chromosome 11	913	N6-acetyllysine	LANVSIEKPIHQGPD EEEEEEECCCCCCCC	47.83	UniProtKB	23954790
31	P53618	COPB1	Chromosome 11	913	N6-acetyllysine	LANVSIEKPIHQGPD EEEEEEECCCCCCCC	47.83	UniProtKB	25953088
31	P53618	COPB1	Chromosome 11	913	N6-acetyllysine	LANVSIEKPIHQGPD EEEEEEECCCCCCCC	47.83	UniProtKB	26051181
31	P53618	COPB1	Chromosome 11	913	Ubiquitinlysine	LANVSIEKPIHQGPD EEEEEEECCCCCCCC	47.83	UniProtKB	21890473
31	P53618	COPB1	Chromosome 11	924	Phosphothreonine	QGPDAAVTGHIRIRA CCCCCCEEEEEEEEE	20.51	UniProtKB	21406692
31	P53618	COPB1	Chromosome 11	924	Phosphothreonine	QGPDAAVTGHIRIRA CCCCCCEEEEEEEEE	20.51	UniProtKB	16381945
31	P53618	COPB1	Chromosome 11	924	Phosphothreonine	QGPDAAVTGHIRIRA CCCCCCEEEEEEEEE	20.51	UniProtKB	23193290
31	P53618	COPB1	Chromosome 11	924	Phosphothreonine	QGPDAAVTGHIRIRA CCCCCCEEEEEEEEE	20.51	UniProtKB	22135298
31	P53618	COPB1	Chromosome 11	924	Phosphothreonine	QGPDAAVTGHIRIRA CCCCCCEEEEEEEEE	20.51	UniProtKB	22817900
31	P53618	COPB1	Chromosome 11	933	Phosphoserine	HIRIRAKSQGMALSL EEEEEEECCEEEEEC	30.86	UniProtKB	21406692
31	P53618	COPB1	Chromosome 11	933	Phosphoserine	HIRIRAKSQGMALSL EEEEEEECCEEEEEC	30.86	UniProtKB	16381945
31	P53618	COPB1	Chromosome 11	933	Phosphoserine	HIRIRAKSQGMALSL EEEEEEECCEEEEEC	30.86	UniProtKB	23193290
31	P53618	COPB1	Chromosome 11	933	Phosphoserine	HIRIRAKSQGMALSL EEEEEEECCEEEEEC	30.86	UniProtKB	22135298
31	P53618	COPB1	Chromosome 11	933	Phosphoserine	HIRIRAKSQGMALSL EEEEEEECCEEEEEC	30.86	UniProtKB	25850435
31	P53618	COPB1	Chromosome 11	933	Phosphoserine	HIRIRAKSQGMALSL EEEEEEECCEEEEEC	30.86	UniProtKB	25627689
31	P53618	COPB1	Chromosome 11	933	Phosphoserine	HIRIRAKSQGMALSL EEEEEEECCEEEEEC	30.86	UniProtKB	22817900
31	P53618	COPB1	Chromosome 11	939	Phosphoserine	KSQGMALSLGDKINL ECCEEEEECCCEEEE	22.29	UniProtKB	22135298
31	P53618	COPB1	Chromosome 11	943	Ubiquitinlysine	MALSLGDKINLSQKK EEEECCCEEEECCCC	31.53	UniProtKB	2189047
31	P53618	COPB1	Chromosome 11	949	N6-acetyllysine	DKINLSQKKTSI CEEEECCCCCCC	55.43	UniProtKB	25953088
32	P60900	PSMA6	Chromosome 14	2	Phosphoserine	MSRGSSAGF CCCCCCCCC	45.4	UniProtKB	23090842
32	P60900	PSMA6	Chromosome 14	3	N6-methyllysine	MSRGSSAGFD CCCCCCCCCC	47.95	UniProtKB	115367909
32	P60900	PSMA6	Chromosome 14	5	Phosphoserine	MSRGSSAGFDRH CCCCCCCCCCCC	18.86	UniProtKB	22115753
32	P60900	PSMA6	Chromosome 14	5	Phosphoserine	MSRGSSAGFDRH CCCCCCCCCCCC	18.86	UniProtKB	16381945
32	P60900	PSMA6	Chromosome 14	5	Phosphoserine	MSRGSSAGFDRH CCCCCCCCCCCC	18.86	UniProtKB	23193290
32	P60900	PSMA6	Chromosome 14	5	Phosphoserine	MSRGSSAGFDRH CCCCCCCCCCCC	18.86	UniProtKB	22135298
32	P60900	PSMA6	Chromosome 14	5	Phosphoserine	MSRGSSAGFDRH CCCCCCCCCCCC	18.86	UniProtKB	23186163
32	P60900	PSMA6	Chromosome 14	6	Phosphoserine	MSRGSSAGFDRHI CCCCCCCCCCCCC	34.92	UniProtKB	22135298
32	P60900	PSMA6	Chromosome 14	11	N6-methyllysine	GSSAGFDRHITIFSP CCCCCCCCCCEEECC	22.35	UniProtKB	115489337
32	P60900	PSMA6	Chromosome 14	14	Phosphothreonine	AGFDRHITIFSPEGR CCCCCCCEEECCCCC	15.16	UniProtKB	22135298
32	P60900	PSMA6	Chromosome 14	17	Phosphoserine	DRHITIFSPEGRLYQ CCCCEEECCCCCEEH	20.42	UniProtKB	23186163
32	P60900	PSMA6	Chromosome 14	21	N6-methyllysine	TIFSPEGRLYQVEYA EEECCCCCEEHHHHH	28.67	UniProtKB	115489345
32	P60900	PSMA6	Chromosome 14	23	N6-acetyllysine	FSPEGRLYQVEYAFK ECCCCCEEHHHHHHH	14.78	UniProtKB	19608861
32	P60900	PSMA6	Chromosome 14	23	Phosphotyrosine	FSPEGRLYQVEYAFK ECCCCCEEHHHHHHH	14.78	UniProtKB	22135298
32	P60900	PSMA6	Chromosome 14	23	Ubiquitinlysine	FSPEGRLYQVEYAFK ECCCCCEEHHHHHHH	14.78	UniProtKB	19608861
32	P60900	PSMA6	Chromosome 14	25	N6-acetyllysine	PEGRLYQVEYAFKAI CCCCEEHHHHHHHHH	3.72	UniProtKB	19608861
32	P60900	PSMA6	Chromosome 14	25	Ubiquitinlysine	PEGRLYQVEYAFKAI CCCCEEHHHHHHHHH	3.72	UniProtKB	19608861
32	P60900	PSMA6	Chromosome 14	27	Phosphotyrosine	GRLYQVEYAFKAINQ CCEEHHHHHHHHHHC	20.62	UniProtKB	22135298
32	P60900	PSMA6	Chromosome 14	30	N6-acetyllysine	YQVEYAFKAINQGGL EHHHHHHHHHHCCCC	39.94	UniProtKB	25953088
32	P60900	PSMA6	Chromosome 14	30	N6-methyllysine	YQVEYAFKAINQGGL EHHHHHHHHHHCCCC	39.94	UniProtKB	66700553
32	P60900	PSMA6	Chromosome 14	45	N6-acetyllysine	TSVAVRGKDCAVIVT EEEEEEECCEEEEEE	38.78	UniProtKB	23749302
32	P60900	PSMA6	Chromosome 14	45	Ubiquitinlysine	TSVAVRGKDCAVIVT EEEEEEECCEEEEEE	38.78	UniProtKB	21890473
32	P60900	PSMA6	Chromosome 14	45	Ubiquitinlysine	TSVAVRGKDCAVIVT EEEEEEECCEEEEEE	38.78	UniProtKB	21906983
32	P60900	PSMA6	Chromosome 14	45	Ubiquitinlysine	TSVAVRGKDCAVIVT EEEEEEECCEEEEEE	38.78	UniProtKB	21139048
32	P60900	PSMA6	Chromosome 14	45	Ubiquitinlysine	TSVAVRGKDCAVIVT EEEEEEECCEEEEEE	38.78	UniProtKB	22053931
32	P60900	PSMA6	Chromosome 14	45	Ubiquitinlysine	TSVAVRGKDCAVIVT EEEEEEECCEEEEEE	38.78	UniProtKB	17370265
32	P60900	PSMA6	Chromosome 14	55	N6-acetyllysine	AVIVTQKKVPDKLLD EEEEEECCCCCCEEC	49.54	UniProtKB	23749302
32	P60900	PSMA6	Chromosome 14	55	N6-acetyllysine	AVIVTQKKVPDKLLD EEEEEECCCCCCEEC	49.54	UniProtKB	25953088
32	P60900	PSMA6	Chromosome 14	55	Ubiquitinlysine	AVIVTQKKVPDKLLDｴEEEEEECCCCCCEEC	49.54	UniProtKB	21890473
32	P60900	PSMA6	Chromosome 14	55	Ubiquitinlysine	AVIVTQKKVPDKLLDｴEEEEEECCCCCCEEC	49.54	UniProtKB	21906983
32	P60900	PSMA6	Chromosome 14	55	Ubiquitinlysine	AVIVTQKKVPDKLLDｴEEEEEECCCCCCEEC	49.54	UniProtKB	21139048
32	P60900	PSMA6	Chromosome 14	55	Ubiquitinlysine	AVIVTQKKVPDKLLDｴEEEEEECCCCCCEEC	49.54	UniProtKB	22053931
32	P60900	PSMA6	Chromosome 14	55	Ubiquitinlysine	AVIVTQKKVPDKLLDｴEEEEEECCCCCCEEC	49.54	UniProtKB	17370265
32	P60900	PSMA6	Chromosome 14	59	Ubiquitinlysine	TQKKVPDKLLDSSTV EECCCCCCEECCCCC	44.9	UniProtKB	21890473
32	P60900	PSMA6	Chromosome 14	59	Ubiquitinlysine	TQKKVPDKLLDSSTV EECCCCCCEECCCCC	44.9	UniProtKB	21890473
32	P60900	PSMA6	Chromosome 14	59	N6-acetyllysine	TQKKVPDKLLDSSTV EECCCCCCEECCCCC	44.9	UniProtKB	23749302
32	P60900	PSMA6	Chromosome 14	59	N6-acetyllysine	TQKKVPDKLLDSSTV EECCCCCCEECCCCC	44.9	UniProtKB	25953088
32	P60900	PSMA6	Chromosome 14	59	Ubiquitinlysine	TQKKVPDKLLDSSTV EECCCCCCEECCCCC	44.9	UniProtKB	21890473
32	P60900	PSMA6	Chromosome 14	59	Ubiquitinlysine	TQKKVPDKLLDSSTV EECCCCCCEECCCCC	44.9	UniProtKB	21906983
32	P60900	PSMA6	Chromosome 14	59	Ubiquitinlysine	TQKKVPDKLLDSSTV EECCCCCCEECCCCC	44.9	UniProtKB	21139048
32	P60900	PSMA6	Chromosome 14	59	Ubiquitinlysine	TQKKVPDKLLDSSTV EECCCCCCEECCCCC	44.9	UniProtKB	22053931
32	P60900	PSMA6	Chromosome 14	59	Ubiquitinlysine	TQKKVPDKLLDSSTV EECCCCCCEECCCCC	44.9	UniProtKB	17370265
32	P60900	PSMA6	Chromosome 14	63	Phosphoserine	VPDKLLDSSTVTHLF CCCCEECCCCCCCEE	28.07	UniProtKB	23186163
32	P60900	PSMA6	Chromosome 14	64	Phosphoserine	PDKLLDSSTVTHLFK CCCEECCCCCCCEEE	26.94	UniProtKB	23186163
32	P60900	PSMA6	Chromosome 14	65	Phosphothreonine	DKLLDSSTVTHLFKI CCEECCCCCCCEEEE	33.12	UniProtKB	21081558
32	P60900	PSMA6	Chromosome 14	73	Phosphothreonine	VTHLFKITENIGCVM CCCEEEECCEEEEEE	24.46	UniProtKB	22135298
32	P60900	PSMA6	Chromosome 14	78	S-glutathionyl cysteine	KITENIGCVMTGMTA EECCEEEEEEECCCC	1.35	UniProtKB	22555962
32	P60900	PSMA6	Chromosome 14	83	N6-acetyllysine	IGCVMTGMTADSRSQ EEEEEECCCCCHHHH	1.73	UniProtKB	19608861
32	P60900	PSMA6	Chromosome 14	83	Ubiquitinlysine	IGCVMTGMTADSRSQ EEEEEECCCCCHHHH	1.73	UniProtKB	19608861
32	P60900	PSMA6	Chromosome 14	85	N6-acetyllysine	CVMTGMTADSRSQVQ EEEECCCCCHHHHHH	12.14	UniProtKB	19608861
32	P60900	PSMA6	Chromosome 14	85	Ubiquitinlysine	CVMTGMTADSRSQVQ EEEECCCCCHHHHHH	12.14	UniProtKB	19608861
32	P60900	PSMA6	Chromosome 14	96	Phosphotyrosine	SQVQRARYEAANWKY HHHHHHHHHHHHHHH	14.67	UniProtKB	22135298
32	P60900	PSMA6	Chromosome 14	102	Ubiquitinlysine	RYEAANWKYKYGYEI HHHHHHHHHHCCCCC	31.5	UniProtKB	21890473
32	P60900	PSMA6	Chromosome 14	102	Ubiquitinlysine	RYEAANWKYKYGYEI HHHHHHHHHHCCCCC	31.5	UniProtKB	21890473
32	P60900	PSMA6	Chromosome 14	102	N6-acetyllysine	RYEAANWKYKYGYEI HHHHHHHHHHCCCCC	31.5	UniProtKB	19608861
32	P60900	PSMA6	Chromosome 14	102	N6-methyllysine	RYEAANWKYKYGYEI HHHHHHHHHHCCCCC	31.5	UniProtKB	22648033
32	P60900	PSMA6	Chromosome 14	102	N6-succinyllysine	RYEAANWKYKYGYEI HHHHHHHHHHCCCCC	31.5	UniProtKB	23954790
32	P60900	PSMA6	Chromosome 14	103	Phosphotyrosine	YEAANWKYKYGYEIP HHHHHHHHHCCCCCC	10.89	UniProtKB	22135298
32	P60900	PSMA6	Chromosome 14	104	Ubiquitinlysine	EAANWKYKYGYEIPV HHHHHHHHCCCCCCH	28.59	UniProtKB	21890473
32	P60900	PSMA6	Chromosome 14	104	Ubiquitinlysine	EAANWKYKYGYEIPV HHHHHHHHCCCCCCH	28.59	UniProtKB	21890473
32	P60900	PSMA6	Chromosome 14	104	N6-acetyllysine	EAANWKYKYGYEIPV HHHHHHHHCCCCCCH	28.59	UniProtKB	19608861
32	P60900	PSMA6	Chromosome 14	104	N6-malonyllysine	EAANWKYKYGYEIPV HHHHHHHHCCCCCCH	28.59	UniProtKB	26320211
32	P60900	PSMA6	Chromosome 14	105	Phosphotyrosine	AANWKYKYGYEIPVD HHHHHHHCCCCCCHH	23.11	UniProtKB	20090780
32	P60900	PSMA6	Chromosome 14	105	Phosphotyrosine	AANWKYKYGYEIPVD HHHHHHHCCCCCCHH	23.11	UniProtKB	16381945
32	P60900	PSMA6	Chromosome 14	105	Phosphotyrosine	AANWKYKYGYEIPVD HHHHHHHCCCCCCHH	23.11	UniProtKB	23193290
32	P60900	PSMA6	Chromosome 14	105	Phosphotyrosine	AANWKYKYGYEIPVD HHHHHHHCCCCCCHH	23.11	UniProtKB	22135298
32	P60900	PSMA6	Chromosome 14	107	Phosphotyrosine	NWKYKYGYEIPVDML HHHHHCCCCCCHHHH	13.95	UniProtKB	22135298
32	P60900	PSMA6	Chromosome 14	115	S-glutathionyl cysteine	EIPVDMLCKRIADIS CCCHHHHHHHHHHHH	1.92	UniProtKB	22555962
32	P60900	PSMA6	Chromosome 14	116	N6-acetyllysine	IPVDMLCKRIADISQ CCHHHHHHHHHHHHH	42.76	UniProtKB	23749302
32	P60900	PSMA6	Chromosome 14	116	N6-acetyllysine	IPVDMLCKRIADISQ CCHHHHHHHHHHHHH	42.76	UniProtKB	25953088
32	P60900	PSMA6	Chromosome 14	116	N6-acetyllysine	IPVDMLCKRIADISQ CCHHHHHHHHHHHHH	42.76	UniProtKB	26051181
32	P60900	PSMA6	Chromosome 14	154	S-nitrosocysteine	QGPQVYKCDPAGYYC CCCEEEEECCCCCEE	4.08	UniProtKB	19483679
32	P60900	PSMA6	Chromosome 14	159	Phosphotyrosine	YKCDPAGYYCGFKAT EEECCCCCEECCCEE	9.55	UniProtKB	20090780
32	P60900	PSMA6	Chromosome 14	159	Phosphotyrosine	YKCDPAGYYCGFKAT EEECCCCCEECCCEE	9.55	UniProtKB	16381945
32	P60900	PSMA6	Chromosome 14	159	Phosphotyrosine	YKCDPAGYYCGFKAT EEECCCCCEECCCEE	9.55	UniProtKB	23193290
32	P60900	PSMA6	Chromosome 14	159	Phosphotyrosine	YKCDPAGYYCGFKAT EEECCCCCEECCCEE	9.55	UniProtKB	19060867
32	P60900	PSMA6	Chromosome 14	159	Phosphotyrosine	YKCDPAGYYCGFKAT EEECCCCCEECCCEE	9.55	UniProtKB	22135298
32	P60900	PSMA6	Chromosome 14	159	Phosphotyrosine	YKCDPAGYYCGFKAT EEECCCCCEECCCEE	9.55	UniProtKB	22817900
32	P60900	PSMA6	Chromosome 14	160	Phosphotyrosine	KCDPAGYYCGFKATA EECCCCCEECCCEEE	5.79	UniProtKB	18083107
32	P60900	PSMA6	Chromosome 14	161	S-nitrosocysteine	CDPAGYYCGFKATAA ECCCCCEECCCEEEE	3.78	UniProtKB	19483679
32	P60900	PSMA6	Chromosome 14	162	N6-acetyllysine	DPAGYYCGFKATAAG CCCCCEECCCEEEEE	15.8	UniProtKB	19608861
32	P60900	PSMA6	Chromosome 14	162	Ubiquitinlysine	DPAGYYCGFKATAAG CCCCCEECCCEEEEE	15.8	UniProtKB	19608861
32	P60900	PSMA6	Chromosome 14	164	N6-acetyllysine	AGYYCGFKATAAGVK CCCEECCCEEEEECC	30.06	UniProtKB	25953088
32	P60900	PSMA6	Chromosome 14	164	N6-acetyllysine	AGYYCGFKATAAGVK CCCEECCCEEEEECC	30.06	UniProtKB	26051181
32	P60900	PSMA6	Chromosome 14	164	Ubiquitinlysine	AGYYCGFKATAAGVK CCCEECCCEEEEECC	30.06	UniProtKB	21890473
32	P60900	PSMA6	Chromosome 14	164	Ubiquitinlysine	AGYYCGFKATAAGVK CCCEECCCEEEEECC	30.06	UniProtKB	21906983
32	P60900	PSMA6	Chromosome 14	164	Ubiquitinlysine	AGYYCGFKATAAGVK CCCEECCCEEEEECC	30.06	UniProtKB	21139048
32	P60900	PSMA6	Chromosome 14	164	Ubiquitinlysine	AGYYCGFKATAAGVK CCCEECCCEEEEECC	30.06	UniProtKB	22053931
32	P60900	PSMA6	Chromosome 14	164	Ubiquitinlysine	AGYYCGFKATAAGVK CCCEECCCEEEEECC	30.06	UniProtKB	17370265
32	P60900	PSMA6	Chromosome 14	171	N6-acetyllysine	KATAAGVKQTESTSF CEEEEECCHHHHHHH	51.05	UniProtKB	25953088
32	P60900	PSMA6	Chromosome 14	171	N6-malonyllysine	KATAAGVKQTESTSF CEEEEECCHHHHHHH	51.05	UniProtKB	26320211
32	P60900	PSMA6	Chromosome 14	177	Phosphoserine	VKQTESTSFLEKKVK CCHHHHHHHHHHHCC	36.79	UniProtKB	25627689
32	P60900	PSMA6	Chromosome 14	181	N6-acetyllysine	ESTSFLEKKVKKKFD HHHHHHHHHCCCCCC	66.08	UniProtKB	19608861
32	P60900	PSMA6	Chromosome 14	181	N6-acetyllysine	ESTSFLEKKVKKKFD HHHHHHHHHCCCCCC	66.08	UniProtKB	22424773
32	P60900	PSMA6	Chromosome 14	181	N6-acetyllysine	ESTSFLEKKVKKKFD HHHHHHHHHCCCCCC	66.08	UniProtKB	23236377
32	P60900	PSMA6	Chromosome 14	181	N6-acetyllysine	ESTSFLEKKVKKKFD HHHHHHHHHCCCCCC	66.08	UniProtKB	23749302
32	P60900	PSMA6	Chromosome 14	181	N6-acetyllysine	ESTSFLEKKVKKKFD HHHHHHHHHCCCCCC	66.08	UniProtKB	23954790
32	P60900	PSMA6	Chromosome 14	181	N6-acetyllysine	ESTSFLEKKVKKKFD HHHHHHHHHCCCCCC	66.08	UniProtKB	25953088
32	P60900	PSMA6	Chromosome 14	181	N6-acetyllysine	ESTSFLEKKVKKKFD HHHHHHHHHCCCCCC	66.08	UniProtKB	26051181
32	P60900	PSMA6	Chromosome 14	181	N6-acetyllysine	ESTSFLEKKVKKKFD HHHHHHHHHCCCCCC	66.08	UniProtKB	27452117
32	P60900	PSMA6	Chromosome 14	181	Ubiquitinlysine	ESTSFLEKKVKKKFD HHHHHHHHHCCCCCC	66.08	UniProtKB	21890473
32	P60900	PSMA6	Chromosome 14	181	Ubiquitinlysine	ESTSFLEKKVKKKFD HHHHHHHHHCCCCCC	66.08	UniProtKB	21906983
32	P60900	PSMA6	Chromosome 14	181	Ubiquitinlysine	ESTSFLEKKVKKKFD HHHHHHHHHCCCCCC	66.08	UniProtKB	21139048
32	P60900	PSMA6	Chromosome 14	181	Ubiquitinlysine	ESTSFLEKKVKKKFD HHHHHHHHHCCCCCC	66.08	UniProtKB	22053931
32	P60900	PSMA6	Chromosome 14	181	Ubiquitinlysine	ESTSFLEKKVKKKFD HHHHHHHHHCCCCCC	66.08	UniProtKB	17370265
32	P60900	PSMA6	Chromosome 14	245	N6-methyllysine	HLVALAERD HHHHHHHCC	49.7	UniProtKB	115489353
33	P60981	DSTN	Chromosome 20	2	N-acetylalanine	MASGVQVAD CCCCCEECH	18.26	UniProtKB	19369195
33	P60981	DSTN	Chromosome 20	2	N-acetylalanine	MASGVQVAD CCCCCEECH	18.26	UniProtKB	19413330
33	P60981	DSTN	Chromosome 20	2	N-acetylalanine	MASGVQVAD CCCCCEECH	18.26	UniProtKB	20068231
33	P60981	DSTN	Chromosome 20	2	N-acetylalanine	MASGVQVAD CCCCCEECH	18.26	UniProtKB	21406692
33	P60981	DSTN	Chromosome 20	2	N-acetylalanine	MASGVQVAD CCCCCEECH	18.26	UniProtKB	22223895
33	P60981	DSTN	Chromosome 20	2	N-acetylalanine	MASGVQVAD CCCCCEECH	18.26	UniProtKB	22814378
33	P60981	DSTN	Chromosome 20	2	N-acetylalanine	MASGVQVAD CCCCCEECH	18.26	UniProtKB	25944712
33	P60981	DSTN	Chromosome 20	2	N-acetylalanine	MASGVQVAD CCCCCEECH	18.26	UniProtKB	12665801
33	P60981	DSTN	Chromosome 20	3	Phosphoserine	MASGVQVADE CCCCCEECHH	37.89	UniProtKB	17081983
33	P60981	DSTN	Chromosome 20	3	Phosphoserine	MASGVQVADE CCCCCEECHH	37.89	UniProtKB	19369195
33	P60981	DSTN	Chromosome 20	3	Phosphoserine	MASGVQVADE CCCCCEECHH	37.89	UniProtKB	20068231
33	P60981	DSTN	Chromosome 20	3	Phosphoserine	MASGVQVADE CCCCCEECHH	37.89	UniProtKB	21406692
33	P60981	DSTN	Chromosome 20	3	Phosphoserine	MASGVQVADE CCCCCEECHH	37.89	UniProtKB	23186163
33	P60981	DSTN	Chromosome 20	7	Phosphoserine	MASGVQVADEVCRI CCCCCEECHHHHHH	7.24	UniProtKB	20068231
33	P60981	DSTN	Chromosome 20	16	Phosphotyrosine	DEVCRIFYDMKVRKC HHHHHHHHHHHHHHC	16.86	UniProtKB	18083107
33	P60981	DSTN	Chromosome 20	16	Phosphotyrosine	DEVCRIFYDMKVRKC HHHHHHHHHHHHHHC	16.86	UniProtKB	16381945
33	P60981	DSTN	Chromosome 20	16	Phosphotyrosine	DEVCRIFYDMKVRKC HHHHHHHHHHHHHHC	16.86	UniProtKB	23193290
33	P60981	DSTN	Chromosome 20	16	Phosphotyrosine	DEVCRIFYDMKVRKC HHHHHHHHHHHHHHC	16.86	UniProtKB	22135298
33	P60981	DSTN	Chromosome 20	16	Phosphotyrosine	DEVCRIFYDMKVRKC HHHHHHHHHHHHHHC	16.86	UniProtKB	22817900
33	P60981	DSTN	Chromosome 20	19	N6-acetyllysine	CRIFYDMKVRKCSTP HHHHHHHHHHHCCCH	35.67	UniProtKB	19608861
33	P60981	DSTN	Chromosome 20	19	N6-malonyllysine	CRIFYDMKVRKCSTP HHHHHHHHHHHCCCH	35.67	UniProtKB	26320211
33	P60981	DSTN	Chromosome 20	24	Phosphoserine	DMKVRKCSTPEEIKK HHHHHHCCCHHHHCC	50.46	UniProtKB	20068231
33	P60981	DSTN	Chromosome 20	25	Phosphothreonine	MKVRKCSTPEEIKKR HHHHHCCCHHHHCCC	44.16	UniProtKB	22135298
33	P60981	DSTN	Chromosome 20	30	N6-acetyllysine	CSTPEEIKKRKKAVI CCCHHHHCCCCCEEE	50.21	UniProtKB	25953088
33	P60981	DSTN	Chromosome 20	30	N6-acetyllysine	CSTPEEIKKRKKAVI CCCHHHHCCCCCEEE	50.21	UniProtKB	26051181
33	P60981	DSTN	Chromosome 20	34	N6-acetyllysine	EEIKKRKKAVIFCLS HHHCCCCCEEEEEEC	52.5	UniProtKB	26051181
33	P60981	DSTN	Chromosome 20	44	N6-acetyllysine	IFCLSADKKCIIVEE EEEECCCCEEEEEEE	49.62	UniProtKB	25953088
33	P60981	DSTN	Chromosome 20	44	N6-acetyllysine	IFCLSADKKCIIVEE EEEECCCCEEEEEEE	49.62	UniProtKB	26051181
33	P60981	DSTN	Chromosome 20	44	N6-malonyllysine	IFCLSADKKCIIVEE EEEECCCCEEEEEEE	49.62	UniProtKB	26320211
33	P60981	DSTN	Chromosome 20	45	N6-acetyllysine	FCLSADKKCIIVEEG EEECCCCEEEEEEEC	31.08	UniProtKB	27452117
33	P60981	DSTN	Chromosome 20	69	N6-acetyllysine	VTITDPFKHFVGMLP CCCCCCHHHHHHHCC	41.33	UniProtKB	20167786
33	P60981	DSTN	Chromosome 20	75	Ubiquitinlysine	FKHFVGMLPEKDCRY HHHHHHHCCCCCCEE	4	UniProtKB	21890473
33	P60981	DSTN	Chromosome 20	78	N6-acetyllysine	FVGMLPEKDCRYALY HHHHCCCCCCEEEEE	61.25	UniProtKB	23749302
33	P60981	DSTN	Chromosome 20	78	N6-acetyllysine	FVGMLPEKDCRYALY HHHHCCCCCCEEEEE	61.25	UniProtKB	26051181
33	P60981	DSTN	Chromosome 20	78	N6-acetyllysine	FVGMLPEKDCRYALY HHHHCCCCCCEEEEE	61.25	UniProtKB	26822725
33	P60981	DSTN	Chromosome 20	78	N6-acetyllysine	FVGMLPEKDCRYALY HHHHCCCCCCEEEEE	61.25	UniProtKB	27178108
33	P60981	DSTN	Chromosome 20	78	N6-acetyllysine	FVGMLPEKDCRYALY HHHHCCCCCCEEEEE	61.25	UniProtKB	27452117
33	P60981	DSTN	Chromosome 20	78	N6-malonyllysine	FVGMLPEKDCRYALY HHHHCCCCCCEEEEE	61.25	UniProtKB	26320211
33	P60981	DSTN	Chromosome 20	85	Phosphotyrosine	KDCRYALYDASFETK CCCEEEEEEEEEECC	10.99	UniProtKB	20007894
33	P60981	DSTN	Chromosome 20	85	Phosphotyrosine	KDCRYALYDASFETK CCCEEEEEEEEEECC	10.99	UniProtKB	20562096
33	P60981	DSTN	Chromosome 20	85	Phosphotyrosine	KDCRYALYDASFETK CCCEEEEEEEEEECC	10.99	UniProtKB	21253578
33	P60981	DSTN	Chromosome 20	85	Phosphotyrosine	KDCRYALYDASFETK CCCEEEEEEEEEECC	10.99	UniProtKB	16381945
33	P60981	DSTN	Chromosome 20	85	Phosphotyrosine	KDCRYALYDASFETK CCCEEEEEEEEEECC	10.99	UniProtKB	23193290
33	P60981	DSTN	Chromosome 20	85	Phosphotyrosine	KDCRYALYDASFETK CCCEEEEEEEEEECC	10.99	UniProtKB	22135298
33	P60981	DSTN	Chromosome 20	85	Phosphotyrosine	KDCRYALYDASFETK CCCEEEEEEEEEECC	10.99	UniProtKB	22817900
33	P60981	DSTN	Chromosome 20	88	Phosphoserine	RYALYDASFETKESR EEEEEEEEEECCCCC	22.25	UniProtKB	22135298
33	P60981	DSTN	Chromosome 20	88	Phosphoserine	RYALYDASFETKESR EEEEEEEEEECCCCC	22.25	UniProtKB	25627689
33	P60981	DSTN	Chromosome 20	88	Phosphoserine	RYALYDASFETKESR EEEEEEEEEECCCCC	22.25	UniProtKB	22199227
33	P60981	DSTN	Chromosome 20	92	N6-acetyllysine	YDASFETKESRKEEL EEEEEECCCCCCCCE	46.63	UniProtKB	23236377
33	P60981	DSTN	Chromosome 20	92	N6-acetyllysine	YDASFETKESRKEEL EEEEEECCCCCCCCE	46.63	UniProtKB	26051181
33	P60981	DSTN	Chromosome 20	92	Ubiquitinlysine	YDASFETKESRKEEL EEEEEECCCCCCCCE	46.63	UniProtKB	21890473
33	P60981	DSTN	Chromosome 20	92	Ubiquitinlysine	YDASFETKESRKEEL EEEEEECCCCCCCCE	46.63	UniProtKB	21906983
33	P60981	DSTN	Chromosome 20	112	N-acetyllysine	APELAPLKSKMIYAS CCCCCCHHHHHHHHH	47.15	UniProtKB	71271
33	P60981	DSTN	Chromosome 20	112	Ubiquitinlysine	APELAPLKSKMIYAS CCCCCCHHHHHHHHH	47.15	UniProtKB	21906983
33	P60981	DSTN	Chromosome 20	114	N-acetyllysine	ELAPLKSKMIYASSK CCCCHHHHHHHHHHH	27.94	UniProtKB	184757
33	P60981	DSTN	Chromosome 20	114	Ubiquitinlysine	ELAPLKSKMIYASSK CCCCHHHHHHHHHHH	27.94	UniProtKB	21890473
33	P60981	DSTN	Chromosome 20	114	Ubiquitinlysine	ELAPLKSKMIYASSK CCCCHHHHHHHHHHH	27.94	UniProtKB	21906983
33	P60981	DSTN	Chromosome 20	117	Phosphotyrosine	PLKSKMIYASSKDAI CHHHHHHHHHHHHHH	9.27	UniProtKB	18083107
33	P60981	DSTN	Chromosome 20	117	Phosphotyrosine	PLKSKMIYASSKDAI CHHHHHHHHHHHHHH	9.27	UniProtKB	16381945
33	P60981	DSTN	Chromosome 20	117	Phosphotyrosine	PLKSKMIYASSKDAI CHHHHHHHHHHHHHH	9.27	UniProtKB	23193290
33	P60981	DSTN	Chromosome 20	121	N-acetyllysine	KMIYASSKDAIKKKF HHHHHHHHHHHHHHH	49	UniProtKB	8273249
33	P60981	DSTN	Chromosome 20	125	N-acetyllysine	ASSKDAIKKKFQGIK HHHHHHHHHHHCCEE	52.19	UniProtKB	8273263
33	P60981	DSTN	Chromosome 20	127	N6-acetyllysine	SKDAIKKKFQGIKHE HHHHHHHHHCCEEEE	37.61	UniProtKB	25953088
33	P60981	DSTN	Chromosome 20	127	N6-acetyllysine	SKDAIKKKFQGIKHE HHHHHHHHHCCEEEE	37.61	UniProtKB	26051181
33	P60981	DSTN	Chromosome 20	127	N6-malonyllysine	SKDAIKKKFQGIKHE HHHHHHHHHCCEEEE	37.61	UniProtKB	26320211
33	P60981	DSTN	Chromosome 20	132	N6-acetyllysine	KKKFQGIKHECQANG HHHHCCEEEEEEECC	39.93	UniProtKB	21466224
33	P60981	DSTN	Chromosome 20	132	N6-acetyllysine	KKKFQGIKHECQANG HHHHCCEEEEEEECC	39.93	UniProtKB	23236377
33	P60981	DSTN	Chromosome 20	132	N6-acetyllysine	KKKFQGIKHECQANG HHHHCCEEEEEEECC	39.93	UniProtKB	23749302
33	P60981	DSTN	Chromosome 20	132	N6-acetyllysine	KKKFQGIKHECQANG HHHHCCEEEEEEECC	39.93	UniProtKB	23954790
33	P60981	DSTN	Chromosome 20	132	N6-acetyllysine	KKKFQGIKHECQANG HHHHCCEEEEEEECC	39.93	UniProtKB	25953088
33	P60981	DSTN	Chromosome 20	132	N6-acetyllysine	KKKFQGIKHECQANG HHHHCCEEEEEEECC	39.93	UniProtKB	26051181
33	P60981	DSTN	Chromosome 20	132	N6-acetyllysine	KKKFQGIKHECQANG HHHHCCEEEEEEECC	39.93	UniProtKB	27452117
33	P60981	DSTN	Chromosome 20	132	N6-malonyllysine	KKKFQGIKHECQANG HHHHCCEEEEEEECC	39.93	UniProtKB	26320211
33	P60981	DSTN	Chromosome 20	135	S-nitrosocysteine	FQGIKHECQANGPED HCCEEEEEEECCHHH	4.65	UniProtKB	2212679
33	P60981	DSTN	Chromosome 20	135	S-nitrosocysteine	FQGIKHECQANGPED HCCEEEEEEECCHHH	4.65	UniProtKB	22126794
33	P60981	DSTN	Chromosome 20	147	S-nitrosocysteine	PEDLNRACIAEKLGG HHHCCHHHHHHHCCC	2.46	UniProtKB	19483679
33	P60981	DSTN	Chromosome 20	155	Phosphoserine	IAEKLGGSLIVAFEG HHHHCCCCEEEEEEC	17.08	UniProtKB	22135298
33	P60981	DSTN	Chromosome 20	155	Phosphoserine	IAEKLGGSLIVAFEG HHHHCCCCEEEEEEC	17.08	UniProtKB	25627689
33	P60981	DSTN	Chromosome 20	155	Phosphoserine	IAEKLGGSLIVAFEG HHHHCCCCEEEEEEC	17.08	UniProtKB	23663014
34	P61077	UBE2D3; UBE2D2	Chromosome 4	8	N6-acetyllysine	MALKRINKELSDLAR CCHHHHHHHHHHHHH	58.63	UniProtKB	21791702
34	P61077	UBE2D3; UBE2D2	Chromosome 4	8	N6-acetyllysine	MALKRINKELSDLAR CCHHHHHHHHHHHHH	58.63	UniProtKB	22424773
34	P61077	UBE2D3; UBE2D2	Chromosome 4	8	N6-acetyllysine	MALKRINKELSDLAR CCHHHHHHHHHHHHH	58.63	UniProtKB	23236377
34	P61077	UBE2D3; UBE2D2	Chromosome 4	8	N6-acetyllysine	MALKRINKELSDLAR CCHHHHHHHHHHHHH	58.63	UniProtKB	26051181
34	P61077	UBE2D3; UBE2D2	Chromosome 4	8	Ubiquitinlysine	MALKRINKELSDLAR CCHHHHHHHHHHHHH	58.63	UniProtKB	21906983
34	P61077	UBE2D3; UBE2D2	Chromosome 4	8	Ubiquitinlysine	MALKRINKELSDLAR CCHHHHHHHHHHHHH	58.63	UniProtKB	22053931
34	P61077	UBE2D3; UBE2D2	Chromosome 4	8	Ubiquitinlysine	MALKRINKELSDLAR CCHHHHHHHHHHHHH	58.63	UniProtKB	21890473
34	P61077	UBE2D3; UBE2D2	Chromosome 4	8	Ubiquitinlysine	MALKRINKELSDLAR CCHHHHHHHHHHHHH	58.63	UniProtKB	21890473
34	P61077	UBE2D3; UBE2D2	Chromosome 4	83	Phosphoserine	PNINSNGSICLDILR CCCCCCCCEEEEECC	17.87	UniProtKB	25849741
34	P61077	UBE2D3; UBE2D2	Chromosome 4	98	Phosphothreonine	SQWSPALTISKVLLS CCCCCCCCHHHHHHH	25.88	UniProtKB	22135298
34	P61077	UBE2D3; UBE2D2	Chromosome 4	128	N6-succinyllysine	PEIARIYKTDRDKYN HHHHHHHHHCHHHHH	41.39	UniProtKB	23954790
34	P61077	UBE2D3; UBE2D2	Chromosome 4	133	N6-acetyllysine	IYKTDRDKYNRISRE HHHHCHHHHHHHHHH	45.37	UniProtKB	26051181
34	P61077	UBE2D3; UBE2D2	Chromosome 4	144	N6-acetyllysine	ISREWTQKYAM HHHHHHHHHCC	27.83	UniProtKB	21791702
34	P61077	UBE2D3; UBE2D2	Chromosome 4	144	Ubiquitinlysine	ISREWTQKYAM HHHHHHHHHCC	27.83	UniProtKB	21906983
34	P61077	UBE2D3; UBE2D2	Chromosome 4	144	Ubiquitinlysine	ISREWTQKYAM HHHHHHHHHCC	27.83	UniProtKB	22053931
34	P61077	UBE2D3; UBE2D2	Chromosome 4	145	Phosphotyrosine	SREWTQKYAM HHHHHHHHCC	9.7	UniProtKB	22135298
35	P61960	UFM1	Chromosome 13	15	N6-methyllysine	ITLTSDPRLPYKVLS EEEECCCCCCEEEEE	53.97	UniProtKB	54560461
35	P61960	UFM1	Chromosome 13	18	Phosphotyrosine	TSDPRLPYKVLSVPE ECCCCCCEEEEECCC	20.51	UniProtKB	18083107
35	P61960	UFM1	Chromosome 13	18	Phosphotyrosine	TSDPRLPYKVLSVPE ECCCCCCEEEEECCC	20.51	UniProtKB	18180459
35	P61960	UFM1	Chromosome 13	18	Phosphotyrosine	TSDPRLPYKVLSVPE ECCCCCCEEEEECCC	20.51	UniProtKB	20090780
35	P61960	UFM1	Chromosome 13	18	Phosphotyrosine	TSDPRLPYKVLSVPE ECCCCCCEEEEECCC	20.51	UniProtKB	16381945
35	P61960	UFM1	Chromosome 13	18	Phosphotyrosine	TSDPRLPYKVLSVPE ECCCCCCEEEEECCC	20.51	UniProtKB	23193290
35	P61960	UFM1	Chromosome 13	18	Phosphotyrosine	TSDPRLPYKVLSVPE ECCCCCCEEEEECCC	20.51	UniProtKB	22135298
35	P61960	UFM1	Chromosome 13	19	N6-acetyllysine	SDPRLPYKVLSVPES CCCCCCEEEEECCCC	34.46	UniProtKB	25953088
35	P61960	UFM1	Chromosome 13	19	Ubiquitinlysine	SDPRLPYKVLSVPES CCCCCCEEEEECCCC	34.46	UniProtKB	21890473
35	P61960	UFM1	Chromosome 13	69	N6-acetyllysine	TAGNVFLKHGSELRI CCCCEEEEECCEEEE	34.16	UniProtKB	21466224
35	P61960	UFM1	Chromosome 13	72	Phosphoserine	NVFLKHGSELRIIPR CEEEEECCEEEEEEC	32.93	UniProtKB	22135298
35	P61960	UFM1	Chromosome 13	75	N6-methyllysine	LKHGSELRIIPRDRV EEECCEEEEEECCCC	22.27	UniProtKB	115919505
36	P78318	IGBP1	Chromosome X	2	N-acetylalanine	MAAEDELQL CCCHHHHHC	21.4	UniProtKB	19413330
36	P78318	IGBP1	Chromosome X	2	N-acetylalanine	MAAEDELQL CCCHHHHHC	21.4	UniProtKB	22814378
36	P78318	IGBP1	Chromosome X	41	N6-acetyllysine	GSRIVQEKVFKGLDL CCCHHHHHHHHHHHH	35.56	UniProtKB	27452117
36	P78318	IGBP1	Chromosome X	44	Ubiquitinlysine	IVQEKVFKGLDLLEK HHHHHHHHHHHHHHH	62.64	UniProtKB	21890473
36	P78318	IGBP1	Chromosome X	44	Ubiquitinlysine	IVQEKVFKGLDLLEK HHHHHHHHHHHHHHH	62.64	UniProtKB	21906983
36	P78318	IGBP1	Chromosome X	133	Phosphoserine	LPKTMNNSAENHTAN HCCCCCCCCCCCCCC	31.77	UniProtKB	21081558
36	P78318	IGBP1	Chromosome X	138	Phosphothreonine	NNSAENHTANSSMAY CCCCCCCCCCHHHHH	38.83	UniProtKB	21081558
36	P78318	IGBP1	Chromosome X	145	Phosphotyrosine	TANSSMAYPSLVAMA CCCHHHHHHHHHHHH	5.68	UniProtKB	18083107
36	P78318	IGBP1	Chromosome X	145	Phosphotyrosine	TANSSMAYPSLVAMA CCCHHHHHHHHHHHH	5.68	UniProtKB	16381945
36	P78318	IGBP1	Chromosome X	145	Phosphotyrosine	TANSSMAYPSLVAMA CCCHHHHHHHHHHHH	5.68	UniProtKB	23193290
36	P78318	IGBP1	Chromosome X	145	Phosphotyrosine	TANSSMAYPSLVAMA CCCHHHHHHHHHHHH	5.68	UniProtKB	22135298
36	P78318	IGBP1	Chromosome X	145	Phosphotyrosine	TANSSMAYPSLVAMA CCCHHHHHHHHHHHH	5.68	UniProtKB	22817900
36	P78318	IGBP1	Chromosome X	147	Phosphoserine	NSSMAYPSLVAMASQ CHHHHHHHHHHHHHH	23.85	UniProtKB	21081558
36	P78318	IGBP1	Chromosome X	153	Phosphoserine	PSLVAMASQRQAKIQ HHHHHHHHHHHHHHH	16.89	UniProtKB	21081558
36	P78318	IGBP1	Chromosome X	176	Ubiquitinlysine	EHRLSAMKSAVESGQ HHHHHHHHHHHCCCC	34.67	UniProtKB	21890473
36	P78318	IGBP1	Chromosome X	176	Ubiquitinlysine	EHRLSAMKSAVESGQ HHHHHHHHHHHCCCC	34.67	UniProtKB	21906983
36	P78318	IGBP1	Chromosome X	181	Phosphoserine	AMKSAVESGQADDER HHHHHHCCCCCHHHH	29.61	UniProtKB	22135298
36	P78318	IGBP1	Chromosome X	225	N6-methyllysine	LRERDSSREASTSNS HHHCCCCCCHHHHHC	47.67	UniProtKB	24379803
36	P78318	IGBP1	Chromosome X	241	N6-acetyllysine	RQERPPVKPFILTRN CCCCCCCCCHHHHHH	39.73	UniProtKB	19608861
36	P78318	IGBP1	Chromosome X	241	Ubiquitinlysine	RQERPPVKPFILTRN CCCCCCCCCHHHHHH	39.73	UniProtKB	21890473
36	P78318	IGBP1	Chromosome X	253	Ubiquitinlysine	TRNMAQAKVFGAGYP HHHHHHHHCCCCCCC	26.47	UniProtKB	21890473
36	P78318	IGBP1	Chromosome X	253	Ubiquitinlysine	TRNMAQAKVFGAGYP HHHHHHHHCCCCCCC	26.47	UniProtKB	21906983
36	P78318	IGBP1	Chromosome X	259	Phosphotyrosine	AKVFGAGYPSLPTMT HHCCCCCCCCCCCCC	6.79	UniProtKB	22135298
36	P78318	IGBP1	Chromosome X	261	Phosphoserine	VFGAGYPSLPTMTVS CCCCCCCCCCCCCHH	38.2	UniProtKB	22135298
36	P78318	IGBP1	Chromosome X	264	Phosphothreonine	AGYPSLPTMTVSDWY CCCCCCCCCCHHHHH	30.66	UniProtKB	22135298
36	P78318	IGBP1	Chromosome X	266	Phosphothreonine	YPSLPTMTVSDWYEQ CCCCCCCCHHHHHHH	21.24	UniProtKB	22135298
36	P78318	IGBP1	Chromosome X	268	Phosphoserine	SLPTMTVSDWYEQHR CCCCCCHHHHHHHHH	17.17	UniProtKB	22135298
36	P78318	IGBP1	Chromosome X	271	Phosphotyrosine	TMTVSDWYEQHRKYG CCCHHHHHHHHHHHC	15.65	UniProtKB	22135298
36	P78318	IGBP1	Chromosome X	277	Phosphotyrosine	WYEQHRKYGALPDQG HHHHHHHHCCCCCCC	13.95	UniProtKB	22135298
36	P78318	IGBP1	Chromosome X	287	N6-acetyllysine	LPDQGIAKAAPEEFR CCCCCCCCCCCCCCC	43.06	UniProtKB	25953088
36	P78318	IGBP1	Chromosome X	287	Ubiquitinlysine	LPDQGIAKAAPEEFR CCCCCCCCCCCCCCC	43.06	UniProtKB	21890473
36	P78318	IGBP1	Chromosome X	287	Ubiquitinlysine	LPDQGIAKAAPEEFR CCCCCCCCCCCCCCC	43.06	UniProtKB	21906983
36	P78318	IGBP1	Chromosome X	295	Ubiquitinlysine	AAPEEFRKAAQQQEE CCCCCCCCCHHHHCC	54.09	UniProtKB	2190698
36	P78318	IGBP1	Chromosome X	330	N6-methyllysine	DWKDTHPRGYGNRQN HHHHCCCCCCCCCCC	43.28	UniProtKB	115480179
37	P78537	BLOC1S1	Chromosome 12	135	Phosphothreonine	SIELDMRTIATALEY	14.34	Phosphositeplus	18187866
37	P78537	BLOC1S1	Chromosome 12	135	Phosphothreonine	SIELDMRTIATALEY	14.34	Phosphositeplus	16381945
37	P78537	BLOC1S1	Chromosome 12	135	Phosphothreonine	SIELDMRTIATALEY	14.34	Phosphositeplus	23193290
37	P78537	BLOC1S1	Chromosome 12	135	Phosphothreonine	SIELDMRTIATALEY	14.34	Phosphositeplus	19060867
37	P78537	BLOC1S1	Chromosome 12	135	Phosphothreonine	SIELDMRTIATALEY	14.34	Phosphositeplus	22135298
37	P78537	BLOC1S1	Chromosome 12	135	Phosphothreonine	SIELDMRTIATALEY	14.34	Phosphositeplus	22817900
37	P78537	BLOC1S1	Chromosome 12	138	Phosphothreonine	LDMRTIATALEYVYK	28.11	Phosphositeplus	22135298
37	P78537	BLOC1S1	Chromosome 12	142	Phosphotyrosine	TIATALEYVYKGQLQ	15.21	Phosphositeplus	22135298
37	P78537	BLOC1S1	Chromosome 12	145	Ubiquitinlysine	TALEYVYKGQLQSAP	30.09	Phosphositeplus	21906983
37	P78537	BLOC1S1	Chromosome 12	145	Ubiquitinlysine	TALEYVYKGQLQSAP	30.09	Phosphositeplus	21890473
38	Q01415	GALK2	Chromosome 15	5	Phosphoserine	MATESPATRRVQ CCCCCCCCCHHH	18.58	UniProtKB	22135298
38	Q01415	GALK2	Chromosome 15	24	Ubiquitinlysine	PRLLKLKEMFNSKFG HHHHHHHHHHHHHCC	60.49	UniProtKB	21890473
38	Q01415	GALK2	Chromosome 15	35	Ubiquitinlysine	SKFGSIPKFYVRAPG HHCCCCCCEEEECCC	47.89	UniProtKB	21890473
38	Q01415	GALK2	Chromosome 15	168	Ubiquitinlysine	VLGRNLSKVELAEIC HHCCCCCHHHHHHHH	42.78	UniProtKB	21890473
38	Q01415	GALK2	Chromosome 15	168	Ubiquitinlysine	VLGRNLSKVELAEIC HHCCCCCHHHHHHHH	42.78	UniProtKB	21906983
38	Q01415	GALK2	Chromosome 15	208	Phosphoserine	TAKLIEFSPLRATDV CEEEEECCCCEEEEC	15.38	UniProtKB	25003641
38	Q01415	GALK2	Chromosome 15	234	N-acetyllysine	NSCVEMNKAATSHFN ECCCCCCCCCCCCHH	37.78	UniProtKB	24431215
38	Q01415	GALK2	Chromosome 15	336	Phosphotyrosine	YQRAKHVYSEAARVL HHHHHHHHHHHHHHH	10.66	UniProtKB	22135298
38	Q01415	GALK2	Chromosome 15	375	Phosphotyrosine	HMSCRDMYECSCPEL HHHHHHHHCCCCHHH	20.34	UniProtKB	22135298
38	Q01415	GALK2	Chromosome 15	419	Phosphoserine	VPADKLPSFLANVHK CCHHHHHHHHHHHHH	43.24	UniProtKB	22135298
39	Q14914	PTGR1	Chromosome 9	11	N6-acetyllysine	TKTWTLKKHFVGYPT	45.44	UniProtKB	27452117
39	Q14914	PTGR1	Chromosome 9	16	Phosphotyrosine	LKKHFVGYPTNSDFE	11.11	UniProtKB	18083107
39	Q14914	PTGR1	Chromosome 9	16	Phosphotyrosine	LKKHFVGYPTNSDFE	11.11	UniProtKB	21253578
39	Q14914	PTGR1	Chromosome 9	16	Phosphotyrosine	LKKHFVGYPTNSDFE	11.11	UniProtKB	16381945
39	Q14914	PTGR1	Chromosome 9	16	Phosphotyrosine	LKKHFVGYPTNSDFE	11.11	UniProtKB	23193290
39	Q14914	PTGR1	Chromosome 9	16	Phosphotyrosine	LKKHFVGYPTNSDFE	11.11	UniProtKB	19060867
39	Q14914	PTGR1	Chromosome 9	16	Phosphotyrosine	LKKHFVGYPTNSDFE	11.11	UniProtKB	22135298
39	Q14914	PTGR1	Chromosome 9	16	Phosphotyrosine	LKKHFVGYPTNSDFE	11.11	UniProtKB	25627689
39	Q14914	PTGR1	Chromosome 9	16	Phosphotyrosine	LKKHFVGYPTNSDFE	11.11	UniProtKB	22817900
39	Q14914	PTGR1	Chromosome 9	18	Phosphothreonine	KHFVGYPTNSDFELK	38.58	UniProtKB	24275569
39	Q14914	PTGR1	Chromosome 9	20	Phosphoserine	FVGYPTNSDFELKTA	46.27	UniProtKB	24275569
39	Q14914	PTGR1	Chromosome 9	26	Phosphothreonine	NSDFELKTAELPPLK	37.68	UniProtKB	22135298
39	Q14914	PTGR1	Chromosome 9	58	Ubiquitinlysine	RVAAKRLKEGDTMMG	64.78	UniProtKB	21906983
39	Q14914	PTGR1	Chromosome 9	70	Ubiquitinlysine	MMGQQVAKVVESKNV	48.21	UniProtKB	21906983
39	Q14914	PTGR1	Chromosome 9	74	Phosphoserine	QVAKVVESKNVALPK	20.23	UniProtKB	22135298
39	Q14914	PTGR1	Chromosome 9	75	N6-malonyllysine	VAKVVESKNVALPKG	41.77	UniProtKB	26320211
39	Q14914	PTGR1	Chromosome 9	81	N6-malonyllysine	SKNVALPKGTIVLAS	70.32	UniProtKB	26320211
39	Q14914	PTGR1	Chromosome 9	88	Phosphoserine	KGTIVLASPGWTTHS	21.56	UniProtKB	22135298
39	Q14914	PTGR1	Chromosome 9	88	Phosphoserine	KGTIVLASPGWTTHS	21.56	UniProtKB	25627689
39	Q14914	PTGR1	Chromosome 9	100	N6-acetyllysine	THSISDGKDLEKLLT	65.22	UniProtKB	23954790
39	Q14914	PTGR1	Chromosome 9	107	Phosphothreonine	KDLEKLLTEWPDTIP	46.57	UniProtKB	21081558
39	Q14914	PTGR1	Chromosome 9	178	Ubiquitinlysine	GAVGSDEKVAYLQKL	36.84	UniProtKB	21906983
39	Q14914	PTGR1	Chromosome 9	204	Ubiquitinlysine	ESLEETLKKASPDGY	54.43	UniProtKB	2190698
39	Q14914	PTGR1	Chromosome 9	231	N-acetyllysine	NTVIGQMKKFGRIAI	36.74	UniProtKB	19809781
39	Q14914	PTGR1	Chromosome 9	232	N-acetyllysine	TVIGQMKKFGRIAIC	47.94	UniProtKB	19809789
39	Q14914	PTGR1	Chromosome 9	262	Phosphotyrosine	PPPEIVIYQELRMEA	5.76	UniProtKB	21253578
39	Q14914	PTGR1	Chromosome 9	262	Phosphotyrosine	PPPEIVIYQELRMEA	5.76	UniProtKB	16381945
39	Q14914	PTGR1	Chromosome 9	262	Phosphotyrosine	PPPEIVIYQELRMEA	5.76	UniProtKB	23193290
39	Q14914	PTGR1	Chromosome 9	262	Phosphotyrosine	PPPEIVIYQELRMEA	5.76	UniProtKB	22135298
39	Q14914	PTGR1	Chromosome 9	273	Phosphotyrosine	RMEAFVVYRWQGDAR	10.79	UniProtKB	21081558
39	Q14914	PTGR1	Chromosome 9	280	N6-methyllysine	YRWQGDARQKALKDL	43.18	UniProtKB	54557191
39	Q14914	PTGR1	Chromosome 9	289	N6-acetyllysine	KALKDLLKWVLEGKI	42.42	UniProtKB	20167786
39	Q14914	PTGR1	Chromosome 9	289	N6-acetyllysine	KALKDLLKWVLEGKI	42.42	UniProtKB	23954790
39	Q14914	PTGR1	Chromosome 9	289	N6-acetyllysine	KALKDLLKWVLEGKI	42.42	UniProtKB	27178108
40	Q15149	PLEC	Chromosome 8	9	N6-methyllysine	VAGMLMPRDQLRAIY	30.27	UniProtKB	115487807
40	Q15149	PLEC	Chromosome 8	18	N6-acetyllysine	QLRAIYEVLFREGVM	3.25	UniProtKB	19608861
40	Q15149	PLEC	Chromosome 8	28	N6-acetyllysine	REGVMVAKKDRRPRS	43.74	UniProtKB	26051181
40	Q15149	PLEC	Chromosome 8	36	N6-acetyllysine	KDRRPRSLHPHVPGV	8.43	UniProtKB	19608861
40	Q15149	PLEC	Chromosome 8	50	N6-acetyllysine	VTNLQVMRAMASLRA	23.5	UniProtKB	19608861
40	Q15149	PLEC	Chromosome 8	77	N6-acetyllysine	FYWYLTNEGIAHLRQ	46.9	UniProtKB	19608861
40	Q15149	PLEC	Chromosome 8	113	Phosphothreonine	MVMPARRTPHVQAVQ	16.52	UniProtKB	20068231
40	Q15149	PLEC	Chromosome 8	125	Phosphoserine	AVQGPLGSPPKRGPL	45.79	UniProtKB	17081983
40	Q15149	PLEC	Chromosome 8	125	Phosphoserine	AVQGPLGSPPKRGPL	45.79	UniProtKB	18669648
40	Q15149	PLEC	Chromosome 8	125	Phosphoserine	AVQGPLGSPPKRGPL	45.79	UniProtKB	20068231
40	Q15149	PLEC	Chromosome 8	125	Phosphoserine	AVQGPLGSPPKRGPL	45.79	UniProtKB	23186163
40	Q15149	PLEC	Chromosome 8	128	Ubiquitinlysine	GPLGSPPKRGPLPTE	73.67	UniProtKB	21906983
40	Q15149	PLEC	Chromosome 8	128	Ubiquitinlysine	GPLGSPPKRGPLPTE	73.67	UniProtKB	21906983
40	Q15149	PLEC	Chromosome 8	128	Ubiquitinlysine	GPLGSPPKRGPLPTE	73.67	UniProtKB	21890473
40	Q15149	PLEC	Chromosome 8	134	Phosphothreonine	PKRGPLPTEEQRVYR	60.89	UniProtKB	17081983
40	Q15149	PLEC	Chromosome 8	143	Ubiquitinlysine	EQRVYRRKELEEVSP	58.62	UniProtKB	21906983
40	Q15149	PLEC	Chromosome 8	143	Ubiquitinlysine	EQRVYRRKELEEVSP	58.62	UniProtKB	21906983
40	Q15149	PLEC	Chromosome 8	143	Ubiquitinlysine	EQRVYRRKELEEVSP	58.62	UniProtKB	21890473
40	Q15149	PLEC	Chromosome 8	149	Phosphoserine	RKELEEVSPETPVVP	21.94	UniProtKB	17081983
40	Q15149	PLEC	Chromosome 8	149	Phosphoserine	RKELEEVSPETPVVP	21.94	UniProtKB	18669648
40	Q15149	PLEC	Chromosome 8	149	Phosphoserine	RKELEEVSPETPVVP	21.94	UniProtKB	20068231
40	Q15149	PLEC	Chromosome 8	149	Phosphoserine	RKELEEVSPETPVVP	21.94	UniProtKB	23186163
40	Q15149	PLEC	Chromosome 8	152	Phosphothreonine	LEEVSPETPVVPATT	25.43	UniProtKB	19691289
40	Q15149	PLEC	Chromosome 8	159	Phosphothreonine	TPVVPATTQRTLARP	20.4	UniProtKB	22135298
40	Q15149	PLEC	Chromosome 8	187	N6-acetyllysine	VQKKTFTKWVNKHLI	44.98	UniProtKB	19608861
40	Q15149	PLEC	Chromosome 8	187	N6-acetyllysine	VQKKTFTKWVNKHLI	44.98	UniProtKB	26051181
40	Q15149	PLEC	Chromosome 8	187	N6-acetyllysine	VQKKTFTKWVNKHLI	44.98	UniProtKB	27178108
40	Q15149	PLEC	Chromosome 8	191	N6-acetyllysine	TFTKWVNKHLIKAQR	30.12	UniProtKB	25825284
40	Q15149	PLEC	Chromosome 8	191	N6-acetyllysine	TFTKWVNKHLIKAQR	30.12	UniProtKB	26051181
40	Q15149	PLEC	Chromosome 8	201	Phosphoserine	IKAQRHISDLYEDLR	18.55	UniProtKB	19060867
40	Q15149	PLEC	Chromosome 8	201	Phosphoserine	IKAQRHISDLYEDLR	18.55	UniProtKB	22135298
40	Q15149	PLEC	Chromosome 8	201	Phosphoserine	IKAQRHISDLYEDLR	18.55	UniProtKB	23898821
40	Q15149	PLEC	Chromosome 8	201	Phosphoserine	IKAQRHISDLYEDLR	18.55	UniProtKB	20873877
40	Q15149	PLEC	Chromosome 8	224	Phosphoserine	LEVLSGDSLPREKGR	43.74	UniProtKB	20873877
40	Q15149	PLEC	Chromosome 8	236	N6-acetyllysine	KGRMRFHKLQNVQIA	49.4	UniProtKB	25825284
40	Q15149	PLEC	Chromosome 8	236	N6-acetyllysine	KGRMRFHKLQNVQIA	49.4	UniProtKB	26051181
40	Q15149	PLEC	Chromosome 8	253	N6-acetyllysine	YLRHRQVKLVNIRND	38.08	UniProtKB	26051181
40	Q15149	PLEC	Chromosome 8	284	Phosphoserine	IILHFQISDIQVSGQ	20.2	UniProtKB	22135298
40	Q15149	PLEC	Chromosome 8	300	Ubiquitinlysine	EDMTAKEKLLLWSQR	43.67	UniProtKB	21906983
40	Q15149	PLEC	Chromosome 8	300	Ubiquitinlysine	EDMTAKEKLLLWSQR	43.67	UniProtKB	21890473
40	Q15149	PLEC	Chromosome 8	305	Phosphoserine	KEKLLLWSQRMVEGY	14.1	UniProtKB	21406692
40	Q15149	PLEC	Chromosome 8	305	Phosphoserine	KEKLLLWSQRMVEGY	14.1	UniProtKB	16381945
40	Q15149	PLEC	Chromosome 8	305	Phosphoserine	KEKLLLWSQRMVEGY	14.1	UniProtKB	23193290
40	Q15149	PLEC	Chromosome 8	305	Phosphoserine	KEKLLLWSQRMVEGY	14.1	UniProtKB	22135298
40	Q15149	PLEC	Chromosome 8	305	Phosphoserine	KEKLLLWSQRMVEGY	14.1	UniProtKB	22817900
40	Q15149	PLEC	Chromosome 8	308	Ubiquitinlysine	LLLWSQRMVEGYQGL	2.2	UniProtKB	21906983
40	Q15149	PLEC	Chromosome 8	308	Ubiquitinlysine	LLLWSQRMVEGYQGL	2.2	UniProtKB	21890473
40	Q15149	PLEC	Chromosome 8	310	Ubiquitinlysine	LWSQRMVEGYQGLRC	42.72	UniProtKB	21906983
40	Q15149	PLEC	Chromosome 8	310	Ubiquitinlysine	LWSQRMVEGYQGLRC	42.72	UniProtKB	21890473
40	Q15149	PLEC	Chromosome 8	318	Ubiquitinlysine	GYQGLRCDNFTSSWR	47.01	UniProtKB	21906983
40	Q15149	PLEC	Chromosome 8	318	Ubiquitinlysine	GYQGLRCDNFTSSWR	47.01	UniProtKB	21890473
40	Q15149	PLEC	Chromosome 8	318	Ubiquitinlysine	GYQGLRCDNFTSSWR	47.01	UniProtKB	21906983
40	Q15149	PLEC	Chromosome 8	318	Ubiquitinlysine	GYQGLRCDNFTSSWR	47.01	UniProtKB	21890473
40	Q15149	PLEC	Chromosome 8	324	Ubiquitinlysine	CDNFTSSWRDGRLFN	11.36	UniProtKB	21906983
40	Q15149	PLEC	Chromosome 8	324	Ubiquitinlysine	CDNFTSSWRDGRLFN	11.36	UniProtKB	21890473
40	Q15149	PLEC	Chromosome 8	326	Ubiquitinlysine	NFTSSWRDGRLFNAI	40.06	UniProtKB	21906983
40	Q15149	PLEC	Chromosome 8	326	Ubiquitinlysine	NFTSSWRDGRLFNAI	40.06	UniProtKB	21890473
40	Q15149	PLEC	Chromosome 8	332	Ubiquitinlysine	RDGRLFNAIIHRHKP	8.52	UniProtKB	21906983
40	Q15149	PLEC	Chromosome 8	332	Ubiquitinlysine	RDGRLFNAIIHRHKP	8.52	UniProtKB	21890473
40	Q15149	PLEC	Chromosome 8	332	Ubiquitinlysine	RDGRLFNAIIHRHKP	8.52	UniProtKB	21906983
40	Q15149	PLEC	Chromosome 8	332	Ubiquitinlysine	RDGRLFNAIIHRHKP	8.52	UniProtKB	21890473
40	Q15149	PLEC	Chromosome 8	334	Ubiquitinlysine	GRLFNAIIHRHKPLL	1.86	UniProtKB	21906983
40	Q15149	PLEC	Chromosome 8	334	Ubiquitinlysine	GRLFNAIIHRHKPLL	1.86	UniProtKB	21890473
40	Q15149	PLEC	Chromosome 8	336	Ubiquitinlysine	LFNAIIHRHKPLLID	29.17	UniProtKB	21906983
40	Q15149	PLEC	Chromosome 8	336	Ubiquitinlysine	LFNAIIHRHKPLLID	29.17	UniProtKB	21890473
40	Q15149	PLEC	Chromosome 8	338	N6-acetyllysine	NAIIHRHKPLLIDMN	37	UniProtKB	26051181
40	Q15149	PLEC	Chromosome 8	338	N6-malonyllysine	NAIIHRHKPLLIDMN	37	UniProtKB	26320211
40	Q15149	PLEC	Chromosome 8	340	Ubiquitinlysine	IIHRHKPLLIDMNKV	8.58	UniProtKB	21906983
40	Q15149	PLEC	Chromosome 8	340	Ubiquitinlysine	IIHRHKPLLIDMNKV	8.58	UniProtKB	21890473
40	Q15149	PLEC	Chromosome 8	340	Ubiquitinlysine	IIHRHKPLLIDMNKV	8.58	UniProtKB	21906983
40	Q15149	PLEC	Chromosome 8	340	Ubiquitinlysine	IIHRHKPLLIDMNKV	8.58	UniProtKB	21890473
40	Q15149	PLEC	Chromosome 8	342	Ubiquitinlysine	HRHKPLLIDMNKVYR	6.6	UniProtKB	21906983
40	Q15149	PLEC	Chromosome 8	342	Ubiquitinlysine	HRHKPLLIDMNKVYR	6.6	UniProtKB	21890473
40	Q15149	PLEC	Chromosome 8	344	Ubiquitinlysine	HKPLLIDMNKVYRQT	4.08	UniProtKB	21906983
40	Q15149	PLEC	Chromosome 8	344	Ubiquitinlysine	HKPLLIDMNKVYRQT	4.08	UniProtKB	21890473
40	Q15149	PLEC	Chromosome 8	346	N6-acetyllysine	PLLIDMNKVYRQTNL	33.72	UniProtKB	25825284
40	Q15149	PLEC	Chromosome 8	346	N6-acetyllysine	PLLIDMNKVYRQTNL	33.72	UniProtKB	26051181
40	Q15149	PLEC	Chromosome 8	351	Phosphothreonine	MNKVYRQTNLENLDQ	32.54	UniProtKB	21406692
40	Q15149	PLEC	Chromosome 8	351	Phosphothreonine	MNKVYRQTNLENLDQ	32.54	UniProtKB	16381945
40	Q15149	PLEC	Chromosome 8	351	Phosphothreonine	MNKVYRQTNLENLDQ	32.54	UniProtKB	23193290
40	Q15149	PLEC	Chromosome 8	351	Phosphothreonine	MNKVYRQTNLENLDQ	32.54	UniProtKB	22135298
40	Q15149	PLEC	Chromosome 8	351	Phosphothreonine	MNKVYRQTNLENLDQ	32.54	UniProtKB	22817900
40	Q15149	PLEC	Chromosome 8	355	Ubiquitinlysine	YRQTNLENLDQAFSV	52.67	UniProtKB	21906983
40	Q15149	PLEC	Chromosome 8	355	Ubiquitinlysine	YRQTNLENLDQAFSV	52.67	UniProtKB	21890473
40	Q15149	PLEC	Chromosome 8	356	Ubiquitinlysine	RQTNLENLDQAFSVA	3.64	UniProtKB	21906983
40	Q15149	PLEC	Chromosome 8	356	Ubiquitinlysine	RQTNLENLDQAFSVA	3.64	UniProtKB	21890473
40	Q15149	PLEC	Chromosome 8	356	Ubiquitinlysine	RQTNLENLDQAFSVA	3.64	UniProtKB	21906983
40	Q15149	PLEC	Chromosome 8	356	Ubiquitinlysine	RQTNLENLDQAFSVA	3.64	UniProtKB	21890473
40	Q15149	PLEC	Chromosome 8	359	Ubiquitinlysine	NLENLDQAFSVAERD	9.8	UniProtKB	21906983
40	Q15149	PLEC	Chromosome 8	359	Ubiquitinlysine	NLENLDQAFSVAERD	9.8	UniProtKB	21890473
40	Q15149	PLEC	Chromosome 8	360	Ubiquitinlysine	LENLDQAFSVAERDL	5.12	UniProtKB	21906983
40	Q15149	PLEC	Chromosome 8	360	Ubiquitinlysine	LENLDQAFSVAERDL	5.12	UniProtKB	21890473
40	Q15149	PLEC	Chromosome 8	361	Phosphoserine	ENLDQAFSVAERDLG	24.35	UniProtKB	21406692
40	Q15149	PLEC	Chromosome 8	361	Phosphoserine	ENLDQAFSVAERDLG	24.35	UniProtKB	16381945
40	Q15149	PLEC	Chromosome 8	361	Phosphoserine	ENLDQAFSVAERDLG	24.35	UniProtKB	23193290
40	Q15149	PLEC	Chromosome 8	361	Phosphoserine	ENLDQAFSVAERDLG	24.35	UniProtKB	22135298
40	Q15149	PLEC	Chromosome 8	361	Phosphoserine	ENLDQAFSVAERDLG	24.35	UniProtKB	23090842
40	Q15149	PLEC	Chromosome 8	361	Phosphoserine	ENLDQAFSVAERDLG	24.35	UniProtKB	22817900
40	Q15149	PLEC	Chromosome 8	363	Ubiquitinlysine	LDQAFSVAERDLGVT	12.61	UniProtKB	21906983
40	Q15149	PLEC	Chromosome 8	363	Ubiquitinlysine	LDQAFSVAERDLGVT	12.61	UniProtKB	21890473
40	Q15149	PLEC	Chromosome 8	367	Ubiquitinlysine	FSVAERDLGVTRLLD	8.12	UniProtKB	21906983
40	Q15149	PLEC	Chromosome 8	367	Ubiquitinlysine	FSVAERDLGVTRLLD	8.12	UniProtKB	21890473
40	Q15149	PLEC	Chromosome 8	370	Phosphothreonine	AERDLGVTRLLDPED	17.5	UniProtKB	22135298
40	Q15149	PLEC	Chromosome 8	379	Ubiquitinlysine	LLDPEDVDVPQPDEK	59.71	UniProtKB	21906983
40	Q15149	PLEC	Chromosome 8	379	Ubiquitinlysine	LLDPEDVDVPQPDEK	59.71	UniProtKB	21890473
40	Q15149	PLEC	Chromosome 8	383	Ubiquitinlysine	EDVDVPQPDEKSIIT	45.73	UniProtKB	21906983
40	Q15149	PLEC	Chromosome 8	383	Ubiquitinlysine	EDVDVPQPDEKSIIT	45.73	UniProtKB	21890473
40	Q15149	PLEC	Chromosome 8	396	Phosphotyrosine	ITYVSSLYDAMPRVP	12.01	UniProtKB	22135298
40	Q15149	PLEC	Chromosome 8	412	Ubiquitinlysine	VQDGVRANELQLRWQ	39.69	UniProtKB	21906983
40	Q15149	PLEC	Chromosome 8	412	Ubiquitinlysine	VQDGVRANELQLRWQ	39.69	UniProtKB	21890473
40	Q15149	PLEC	Chromosome 8	422	Ubiquitinlysine	QLRWQEYRELVLLLL	29.98	UniProtKB	21906983
40	Q15149	PLEC	Chromosome 8	422	Ubiquitinlysine	QLRWQEYRELVLLLL	29.98	UniProtKB	21890473
40	Q15149	PLEC	Chromosome 8	428	Ubiquitinlysine	YRELVLLLLQWMRHH	2.67	UniProtKB	21906983
40	Q15149	PLEC	Chromosome 8	428	Ubiquitinlysine	YRELVLLLLQWMRHH	2.67	UniProtKB	21890473
40	Q15149	PLEC	Chromosome 8	430	Ubiquitinlysine	ELVLLLLQWMRHHTA	31.71	UniProtKB	21906983
40	Q15149	PLEC	Chromosome 8	430	Ubiquitinlysine	ELVLLLLQWMRHHTA	31.71	UniProtKB	21890473
40	Q15149	PLEC	Chromosome 8	438	Ubiquitinlysine	WMRHHTAAFEERRFP	17.34	UniProtKB	21906983
40	Q15149	PLEC	Chromosome 8	438	Ubiquitinlysine	WMRHHTAAFEERRFP	17.34	UniProtKB	21890473
40	Q15149	PLEC	Chromosome 8	444	Ubiquitinlysine	AAFEERRFPSSFEEI	9.6	UniProtKB	21906983
40	Q15149	PLEC	Chromosome 8	444	Ubiquitinlysine	AAFEERRFPSSFEEI	9.6	UniProtKB	21890473
40	Q15149	PLEC	Chromosome 8	444	Ubiquitinlysine	AAFEERRFPSSFEEI	9.6	UniProtKB	21906983
40	Q15149	PLEC	Chromosome 8	444	Ubiquitinlysine	AAFEERRFPSSFEEI	9.6	UniProtKB	21890473
40	Q15149	PLEC	Chromosome 8	446	Ubiquitinlysine	FEERRFPSSFEEIEI	44.97	UniProtKB	21906983
40	Q15149	PLEC	Chromosome 8	446	Ubiquitinlysine	FEERRFPSSFEEIEI	44.97	UniProtKB	21890473
40	Q15149	PLEC	Chromosome 8	448	Ubiquitinlysine	ERRFPSSFEEIEILW	13.17	UniProtKB	21906983
40	Q15149	PLEC	Chromosome 8	448	Ubiquitinlysine	ERRFPSSFEEIEILW	13.17	UniProtKB	21890473
40	Q15149	PLEC	Chromosome 8	460	Ubiquitinlysine	ILWSQFLKFKEMELP	56.53	UniProtKB	21906983
40	Q15149	PLEC	Chromosome 8	460	Ubiquitinlysine	ILWSQFLKFKEMELP	56.53	UniProtKB	21890473
40	Q15149	PLEC	Chromosome 8	460	Ubiquitinlysine	ILWSQFLKFKEMELP	56.53	UniProtKB	21906983
40	Q15149	PLEC	Chromosome 8	460	Ubiquitinlysine	ILWSQFLKFKEMELP	56.53	UniProtKB	21890473
40	Q15149	PLEC	Chromosome 8	461	Ubiquitinlysine	LWSQFLKFKEMELPA	9.84	UniProtKB	21906983
40	Q15149	PLEC	Chromosome 8	461	Ubiquitinlysine	LWSQFLKFKEMELPA	9.84	UniProtKB	21890473
40	Q15149	PLEC	Chromosome 8	462	N6-acetyllysine	WSQFLKFKEMELPAK	55.34	UniProtKB	20167786
40	Q15149	PLEC	Chromosome 8	462	N6-acetyllysine	WSQFLKFKEMELPAK	55.34	UniProtKB	23236377
40	Q15149	PLEC	Chromosome 8	462	N6-acetyllysine	WSQFLKFKEMELPAK	55.34	UniProtKB	25825284
40	Q15149	PLEC	Chromosome 8	462	N6-acetyllysine	WSQFLKFKEMELPAK	55.34	UniProtKB	26051181
40	Q15149	PLEC	Chromosome 8	462	N6-acetyllysine	WSQFLKFKEMELPAK	55.34	UniProtKB	27452117
40	Q15149	PLEC	Chromosome 8	464	Ubiquitinlysine	QFLKFKEMELPAKEA	7.08	UniProtKB	21906983
40	Q15149	PLEC	Chromosome 8	464	Ubiquitinlysine	QFLKFKEMELPAKEA	7.08	UniProtKB	21890473
40	Q15149	PLEC	Chromosome 8	467	Ubiquitinlysine	KFKEMELPAKEADKN	28.16	UniProtKB	21906983
40	Q15149	PLEC	Chromosome 8	467	Ubiquitinlysine	KFKEMELPAKEADKN	28.16	UniProtKB	21890473
40	Q15149	PLEC	Chromosome 8	469	Ubiquitinlysine	KEMELPAKEADKNRS	52.04	UniProtKB	21906983
40	Q15149	PLEC	Chromosome 8	469	Ubiquitinlysine	KEMELPAKEADKNRS	52.04	UniProtKB	21906983
40	Q15149	PLEC	Chromosome 8	469	Ubiquitinlysine	KEMELPAKEADKNRS	52.04	UniProtKB	21890473
40	Q15149	PLEC	Chromosome 8	471	Ubiquitinlysine	MELPAKEADKNRSKG	32.16	UniProtKB	21906983
40	Q15149	PLEC	Chromosome 8	471	Ubiquitinlysine	MELPAKEADKNRSKG	32.16	UniProtKB	21890473
40	Q15149	PLEC	Chromosome 8	471	Ubiquitinlysine	MELPAKEADKNRSKG	32.16	UniProtKB	21906983
40	Q15149	PLEC	Chromosome 8	471	Ubiquitinlysine	MELPAKEADKNRSKG	32.16	UniProtKB	21890473
40	Q15149	PLEC	Chromosome 8	477	Ubiquitinlysine	EADKNRSKGIYQSLE	46.2	UniProtKB	21906983
40	Q15149	PLEC	Chromosome 8	477	Ubiquitinlysine	EADKNRSKGIYQSLE	46.2	UniProtKB	21906983
40	Q15149	PLEC	Chromosome 8	477	Ubiquitinlysine	EADKNRSKGIYQSLE	46.2	UniProtKB	21890473
40	Q15149	PLEC	Chromosome 8	479	Ubiquitinlysine	DKNRSKGIYQSLEGA	3.04	UniProtKB	21906983
40	Q15149	PLEC	Chromosome 8	479	Ubiquitinlysine	DKNRSKGIYQSLEGA	3.04	UniProtKB	21890473
40	Q15149	PLEC	Chromosome 8	480	Phosphotyrosine	KNRSKGIYQSLEGAV	10.75	UniProtKB	18180459
40	Q15149	PLEC	Chromosome 8	480	Phosphotyrosine	KNRSKGIYQSLEGAV	10.75	UniProtKB	20736484
40	Q15149	PLEC	Chromosome 8	480	Phosphotyrosine	KNRSKGIYQSLEGAV	10.75	UniProtKB	16381945
40	Q15149	PLEC	Chromosome 8	480	Phosphotyrosine	KNRSKGIYQSLEGAV	10.75	UniProtKB	23193290
40	Q15149	PLEC	Chromosome 8	480	Phosphotyrosine	KNRSKGIYQSLEGAV	10.75	UniProtKB	22135298
40	Q15149	PLEC	Chromosome 8	480	Phosphotyrosine	KNRSKGIYQSLEGAV	10.75	UniProtKB	22817900
40	Q15149	PLEC	Chromosome 8	482	Phosphoserine	RSKGIYQSLEGAVQA	16.06	UniProtKB	22135298
40	Q15149	PLEC	Chromosome 8	483	Ubiquitinlysine	SKGIYQSLEGAVQAG	4.09	UniProtKB	21906983
40	Q15149	PLEC	Chromosome 8	483	Ubiquitinlysine	SKGIYQSLEGAVQAG	4.09	UniProtKB	21890473
40	Q15149	PLEC	Chromosome 8	487	Ubiquitinlysine	YQSLEGAVQAGQLKV	6.19	UniProtKB	21906983
40	Q15149	PLEC	Chromosome 8	487	Ubiquitinlysine	YQSLEGAVQAGQLKV	6.19	UniProtKB	21890473
40	Q15149	PLEC	Chromosome 8	493	Ubiquitinlysine	AVQAGQLKVPPGYHP	44.82	UniProtKB	21906983
40	Q15149	PLEC	Chromosome 8	493	Ubiquitinlysine	AVQAGQLKVPPGYHP	44.82	UniProtKB	21906983
40	Q15149	PLEC	Chromosome 8	493	Ubiquitinlysine	AVQAGQLKVPPGYHP	44.82	UniProtKB	21890473
40	Q15149	PLEC	Chromosome 8	493	Ubiquitinlysine	AVQAGQLKVPPGYHP	44.82	UniProtKB	21906983
40	Q15149	PLEC	Chromosome 8	493	Ubiquitinlysine	AVQAGQLKVPPGYHP	44.82	UniProtKB	21890473
40	Q15149	PLEC	Chromosome 8	493	Ubiquitinlysine	AVQAGQLKVPPGYHP	44.82	UniProtKB	21906983
40	Q15149	PLEC	Chromosome 8	493	Ubiquitinlysine	AVQAGQLKVPPGYHP	44.82	UniProtKB	21890473
40	Q15149	PLEC	Chromosome 8	497	Ubiquitinlysine	GQLKVPPGYHPLDVE	27.58	UniProtKB	21906983
40	Q15149	PLEC	Chromosome 8	497	Ubiquitinlysine	GQLKVPPGYHPLDVE	27.58	UniProtKB	21890473
40	Q15149	PLEC	Chromosome 8	505	N6-acetyllysine	YHPLDVEKEWGKLHV	59.63	UniProtKB	25825284
40	Q15149	PLEC	Chromosome 8	505	N6-acetyllysine	YHPLDVEKEWGKLHV	59.63	UniProtKB	26051181
40	Q15149	PLEC	Chromosome 8	516	Ubiquitinlysine	KLHVAILEREKQLRS	53.32	UniProtKB	21906983
40	Q15149	PLEC	Chromosome 8	516	Ubiquitinlysine	KLHVAILEREKQLRS	53.32	UniProtKB	21890473
40	Q15149	PLEC	Chromosome 8	520	Ubiquitinlysine	AILEREKQLRSEFER	37.04	UniProtKB	21906983
40	Q15149	PLEC	Chromosome 8	520	Ubiquitinlysine	AILEREKQLRSEFER	37.04	UniProtKB	21890473
40	Q15149	PLEC	Chromosome 8	567	N6-acetyllysine	VRLLAAGKVPQRAGE	46.12	UniProtKB	27452117
40	Q15149	PLEC	Chromosome 8	567	N6-malonyllysine	VRLLAAGKVPQRAGE	46.12	UniProtKB	26320211
40	Q15149	PLEC	Chromosome 8	571	Ubiquitinlysine	AAGKVPQRAGEVERD	38.19	UniProtKB	21906983
40	Q15149	PLEC	Chromosome 8	571	Ubiquitinlysine	AAGKVPQRAGEVERD	38.19	UniProtKB	21890473
40	Q15149	PLEC	Chromosome 8	581	N6-acetyllysine	EVERDLDKADSMIRL	62.48	UniProtKB	23236377
40	Q15149	PLEC	Chromosome 8	581	N6-acetyllysine	EVERDLDKADSMIRL	62.48	UniProtKB	26051181
40	Q15149	PLEC	Chromosome 8	581	Ubiquitinlysine	EVERDLDKADSMIRL	62.48	UniProtKB	21906983
40	Q15149	PLEC	Chromosome 8	581	Ubiquitinlysine	EVERDLDKADSMIRL	62.48	UniProtKB	21906983
40	Q15149	PLEC	Chromosome 8	581	Ubiquitinlysine	EVERDLDKADSMIRL	62.48	UniProtKB	21890473
40	Q15149	PLEC	Chromosome 8	581	Ubiquitinlysine	EVERDLDKADSMIRL	62.48	UniProtKB	21906983
40	Q15149	PLEC	Chromosome 8	581	Ubiquitinlysine	EVERDLDKADSMIRL	62.48	UniProtKB	21890473
40	Q15149	PLEC	Chromosome 8	589	Ubiquitinlysine	ADSMIRLLFNDVQTL	2.43	UniProtKB	21906983
40	Q15149	PLEC	Chromosome 8	589	Ubiquitinlysine	ADSMIRLLFNDVQTL	2.43	UniProtKB	21890473
40	Q15149	PLEC	Chromosome 8	597	N6-acetyllysine	FNDVQTLKDGRHPQG	62.62	UniProtKB	26051181
40	Q15149	PLEC	Chromosome 8	597	N6-malonyllysine	FNDVQTLKDGRHPQG	62.62	UniProtKB	26320211
40	Q15149	PLEC	Chromosome 8	597	Ubiquitinlysine	FNDVQTLKDGRHPQG	62.62	UniProtKB	21906983
40	Q15149	PLEC	Chromosome 8	597	Ubiquitinlysine	FNDVQTLKDGRHPQG	62.62	UniProtKB	21890473
40	Q15149	PLEC	Chromosome 8	603	Ubiquitinlysine	LKDGRHPQGEQMYRR	63.03	UniProtKB	21906983
40	Q15149	PLEC	Chromosome 8	603	Ubiquitinlysine	LKDGRHPQGEQMYRR	63.03	UniProtKB	21890473
40	Q15149	PLEC	Chromosome 8	603	Ubiquitinlysine	LKDGRHPQGEQMYRR	63.03	UniProtKB	21906983
40	Q15149	PLEC	Chromosome 8	603	Ubiquitinlysine	LKDGRHPQGEQMYRR	63.03	UniProtKB	21890473
40	Q15149	PLEC	Chromosome 8	607	Ubiquitinlysine	RHPQGEQMYRRVYRL	2.15	UniProtKB	21906983
40	Q15149	PLEC	Chromosome 8	607	Ubiquitinlysine	RHPQGEQMYRRVYRL	2.15	UniProtKB	21890473
40	Q15149	PLEC	Chromosome 8	608	Phosphotyrosine	HPQGEQMYRRVYRLH	8.58	UniProtKB	18083107
40	Q15149	PLEC	Chromosome 8	608	Phosphotyrosine	HPQGEQMYRRVYRLH	8.58	UniProtKB	20393185
40	Q15149	PLEC	Chromosome 8	608	Phosphotyrosine	HPQGEQMYRRVYRLH	8.58	UniProtKB	16381945
40	Q15149	PLEC	Chromosome 8	608	Phosphotyrosine	HPQGEQMYRRVYRLH	8.58	UniProtKB	23193290
40	Q15149	PLEC	Chromosome 8	608	Phosphotyrosine	HPQGEQMYRRVYRLH	8.58	UniProtKB	22135298
40	Q15149	PLEC	Chromosome 8	608	Phosphotyrosine	HPQGEQMYRRVYRLH	8.58	UniProtKB	22817900
40	Q15149	PLEC	Chromosome 8	612	Phosphotyrosine	EQMYRRVYRLHERLV	12.97	UniProtKB	18083107
40	Q15149	PLEC	Chromosome 8	612	Phosphotyrosine	EQMYRRVYRLHERLV	12.97	UniProtKB	16381945
40	Q15149	PLEC	Chromosome 8	612	Phosphotyrosine	EQMYRRVYRLHERLV	12.97	UniProtKB	23193290
40	Q15149	PLEC	Chromosome 8	612	Phosphotyrosine	EQMYRRVYRLHERLV	12.97	UniProtKB	22135298
40	Q15149	PLEC	Chromosome 8	612	Phosphotyrosine	EQMYRRVYRLHERLV	12.97	UniProtKB	22817900
40	Q15149	PLEC	Chromosome 8	626	Ubiquitinlysine	VAIRTEYNLRLKAGV	16.68	UniProtKB	21906983
40	Q15149	PLEC	Chromosome 8	626	Ubiquitinlysine	VAIRTEYNLRLKAGV	16.68	UniProtKB	21890473
40	Q15149	PLEC	Chromosome 8	630	N6-malonyllysine	TEYNLRLKAGVAAPA	36.34	UniProtKB	26320211
40	Q15149	PLEC	Chromosome 8	630	Ubiquitinlysine	TEYNLRLKAGVAAPA	36.34	UniProtKB	21906983
40	Q15149	PLEC	Chromosome 8	630	Ubiquitinlysine	TEYNLRLKAGVAAPA	36.34	UniProtKB	21890473
40	Q15149	PLEC	Chromosome 8	630	Ubiquitinlysine	TEYNLRLKAGVAAPA	36.34	UniProtKB	21906983
40	Q15149	PLEC	Chromosome 8	630	Ubiquitinlysine	TEYNLRLKAGVAAPA	36.34	UniProtKB	21890473
40	Q15149	PLEC	Chromosome 8	638	Phosphothreonine	AGVAAPATQVAQVTL	23.63	UniProtKB	22135298
40	Q15149	PLEC	Chromosome 8	647	Phosphoserine	VAQVTLQSVQRRPEL	24.27	UniProtKB	20068231
40	Q15149	PLEC	Chromosome 8	650	N6-methyllysine	VTLQSVQRRPELEDS	54.7	UniProtKB	115372717
40	Q15149	PLEC	Chromosome 8	651	N6-methyllysine	TLQSVQRRPELEDST	16.38	UniProtKB	115487783
40	Q15149	PLEC	Chromosome 8	687	Phosphoserine	EWGVDLPSVEAQLGS	39.63	UniProtKB	22135298
40	Q15149	PLEC	Chromosome 8	701	Phosphoserine	SHRGLHQSIEEFRAK	22.63	UniProtKB	23898821
40	Q15149	PLEC	Chromosome 8	714	Phosphoserine	AKIERARSDEGQLSP	38.74	UniProtKB	19691289
40	Q15149	PLEC	Chromosome 8	720	Phosphoserine	RSDEGQLSPATRGAY	12.47	UniProtKB	17081983
40	Q15149	PLEC	Chromosome 8	720	Phosphoserine	RSDEGQLSPATRGAY	12.47	UniProtKB	18669648
40	Q15149	PLEC	Chromosome 8	720	Phosphoserine	RSDEGQLSPATRGAY	12.47	UniProtKB	19369195
40	Q15149	PLEC	Chromosome 8	720	Phosphoserine	RSDEGQLSPATRGAY	12.47	UniProtKB	20068231
40	Q15149	PLEC	Chromosome 8	720	Phosphoserine	RSDEGQLSPATRGAY	12.47	UniProtKB	23186163
40	Q15149	PLEC	Chromosome 8	720	Phosphoserine	RSDEGQLSPATRGAY	12.47	UniProtKB	24275569
40	Q15149	PLEC	Chromosome 8	723	Phosphothreonine	EGQLSPATRGAYRDC	32.78	UniProtKB	23898821
40	Q15149	PLEC	Chromosome 8	739	Ubiquitinlysine	GRLDLQYAKLLNSSK	5.31	UniProtKB	21906983
40	Q15149	PLEC	Chromosome 8	739	Ubiquitinlysine	GRLDLQYAKLLNSSK	5.31	UniProtKB	21890473
40	Q15149	PLEC	Chromosome 8	740	N6-acetyllysine	RLDLQYAKLLNSSKA	48.88	UniProtKB	23236377
40	Q15149	PLEC	Chromosome 8	740	N6-acetyllysine	RLDLQYAKLLNSSKA	48.88	UniProtKB	25825284
40	Q15149	PLEC	Chromosome 8	740	N6-acetyllysine	RLDLQYAKLLNSSKA	48.88	UniProtKB	26051181
40	Q15149	PLEC	Chromosome 8	740	N6-acetyllysine	RLDLQYAKLLNSSKA	48.88	UniProtKB	27452117
40	Q15149	PLEC	Chromosome 8	740	Ubiquitinlysine	RLDLQYAKLLNSSKA	48.88	UniProtKB	21906983
40	Q15149	PLEC	Chromosome 8	740	Ubiquitinlysine	RLDLQYAKLLNSSKA	48.88	UniProtKB	21906983
40	Q15149	PLEC	Chromosome 8	740	Ubiquitinlysine	RLDLQYAKLLNSSKA	48.88	UniProtKB	21890473
40	Q15149	PLEC	Chromosome 8	749	Ubiquitinlysine	LNSSKARLRSLESLH	5.36	UniProtKB	21906983
40	Q15149	PLEC	Chromosome 8	749	Ubiquitinlysine	LNSSKARLRSLESLH	5.36	UniProtKB	21890473
40	Q15149	PLEC	Chromosome 8	751	Phosphoserine	SSKARLRSLESLHSF	40.87	UniProtKB	20068231
40	Q15149	PLEC	Chromosome 8	757	Ubiquitinlysine	RSLESLHSFVAAATK	27.06	UniProtKB	21906983
40	Q15149	PLEC	Chromosome 8	757	Ubiquitinlysine	RSLESLHSFVAAATK	27.06	UniProtKB	21890473
40	Q15149	PLEC	Chromosome 8	771	Ubiquitinlysine	KELMWLNEKEEEEVG	60.72	UniProtKB	21906983
40	Q15149	PLEC	Chromosome 8	771	Ubiquitinlysine	KELMWLNEKEEEEVG	60.72	UniProtKB	21890473
40	Q15149	PLEC	Chromosome 8	771	Ubiquitinlysine	KELMWLNEKEEEEVG	60.72	UniProtKB	21906983
40	Q15149	PLEC	Chromosome 8	771	Ubiquitinlysine	KELMWLNEKEEEEVG	60.72	UniProtKB	21890473
40	Q15149	PLEC	Chromosome 8	775	Ubiquitinlysine	WLNEKEEEEVGFDWS	60.1	UniProtKB	21906983
40	Q15149	PLEC	Chromosome 8	775	Ubiquitinlysine	WLNEKEEEEVGFDWS	60.1	UniProtKB	21890473
40	Q15149	PLEC	Chromosome 8	782	Phosphoserine	EEVGFDWSDRNTNMT	28.65	UniProtKB	16097034
40	Q15149	PLEC	Chromosome 8	792	N6-malonyllysine	NTNMTAKKESYSALM	49.8	UniProtKB	26320211
40	Q15149	PLEC	Chromosome 8	794	Ubiquitinlysine	NMTAKKESYSALMRE	33.01	UniProtKB	21906983
40	Q15149	PLEC	Chromosome 8	794	Ubiquitinlysine	NMTAKKESYSALMRE	33.01	UniProtKB	21890473
40	Q15149	PLEC	Chromosome 8	796	Phosphoserine	TAKKESYSALMRELE	24.97	UniProtKB	22135298
40	Q15149	PLEC	Chromosome 8	798	Ubiquitinlysine	KKESYSALMRELELK	2.46	UniProtKB	21906983
40	Q15149	PLEC	Chromosome 8	798	Ubiquitinlysine	KKESYSALMRELELK	2.46	UniProtKB	21890473
40	Q15149	PLEC	Chromosome 8	810	N6-malonyllysine	ELKEKKIKELQNAGD	62.34	UniProtKB	26320211
40	Q15149	PLEC	Chromosome 8	861	Phosphotyrosine	HLKENAAYFQFFSDV	8.76	UniProtKB	22135298
40	Q15149	PLEC	Chromosome 8	877	N6-acetyllysine	EAEGQLQKLQEALRR	61.81	UniProtKB	25825284
40	Q15149	PLEC	Chromosome 8	877	N6-acetyllysine	EAEGQLQKLQEALRR	61.81	UniProtKB	26051181
40	Q15149	PLEC	Chromosome 8	885	N6-acetyllysine	LQEALRRKYSCDRSA	34.77	UniProtKB	26051181
40	Q15149	PLEC	Chromosome 8	887	Phosphoserine	EALRRKYSCDRSATV	16.75	UniProtKB	22135298
40	Q15149	PLEC	Chromosome 8	891	Phosphoserine	RKYSCDRSATVTRLE	18.29	UniProtKB	22135298
40	Q15149	PLEC	Chromosome 8	891	Phosphoserine	RKYSCDRSATVTRLE	18.29	UniProtKB	23090842
40	Q15149	PLEC	Chromosome 8	893	Phosphothreonine	YSCDRSATVTRLEDL	24.53	UniProtKB	23898821
40	Q15149	PLEC	Chromosome 8	908	N6-acetyllysine	LQDAQDEKEQLNEYK	60.08	UniProtKB	22424773
40	Q15149	PLEC	Chromosome 8	908	N6-acetyllysine	LQDAQDEKEQLNEYK	60.08	UniProtKB	23236377
40	Q15149	PLEC	Chromosome 8	908	N6-acetyllysine	LQDAQDEKEQLNEYK	60.08	UniProtKB	23954790
40	Q15149	PLEC	Chromosome 8	908	N6-acetyllysine	LQDAQDEKEQLNEYK	60.08	UniProtKB	26051181
40	Q15149	PLEC	Chromosome 8	908	Ubiquitinlysine	LQDAQDEKEQLNEYK	60.08	UniProtKB	21906983
40	Q15149	PLEC	Chromosome 8	908	Ubiquitinlysine	LQDAQDEKEQLNEYK	60.08	UniProtKB	21906983
40	Q15149	PLEC	Chromosome 8	908	Ubiquitinlysine	LQDAQDEKEQLNEYK	60.08	UniProtKB	21890473
40	Q15149	PLEC	Chromosome 8	914	Phosphotyrosine	EKEQLNEYKGHLSGL	22.61	UniProtKB	22135298
40	Q15149	PLEC	Chromosome 8	915	N6-acetyllysine	KEQLNEYKGHLSGLA	33.4	UniProtKB	26051181
40	Q15149	PLEC	Chromosome 8	915	N6-methyllysine	KEQLNEYKGHLSGLA	33.4	UniProtKB	19859335
40	Q15149	PLEC	Chromosome 8	923	N6-acetyllysine	GHLSGLAKRAKAVVQ	58.91	UniProtKB	26051181
40	Q15149	PLEC	Chromosome 8	926	N6-methyllysine	SGLAKRAKAVVQLKP	45.83	UniProtKB	115975141
40	Q15149	PLEC	Chromosome 8	932	N6-acetyllysine	AKAVVQLKPRHPAHP	23.94	UniProtKB	26051181
40	Q15149	PLEC	Chromosome 8	932	N6-acetyllysine	AKAVVQLKPRHPAHP	23.94	UniProtKB	27452117
40	Q15149	PLEC	Chromosome 8	932	N6-malonyllysine	AKAVVQLKPRHPAHP	23.94	UniProtKB	26320211
40	Q15149	PLEC	Chromosome 8	950	S-nitrosocysteine	RLPLLAVCDYKQVEV	3.83	UniProtKB	20140087
40	Q15149	PLEC	Chromosome 8	953	N-acetyllysine	LLAVCDYKQVEVTVH	34.32	UniProtKB	70809
40	Q15149	PLEC	Chromosome 8	961	N6-acetyllysine	QVEVTVHKGDECQLV	64.82	UniProtKB	26051181
40	Q15149	PLEC	Chromosome 8	977	N6-methyllysine	PAQPSHWKVLSSSGS	28.07	UniProtKB	115975149
40	Q15149	PLEC	Chromosome 8	996	Ubiquitinlysine	PSVCFLVPPPNQEAQ	40.55	UniProtKB	21906983
40	Q15149	PLEC	Chromosome 8	996	Ubiquitinlysine	PSVCFLVPPPNQEAQ	40.55	UniProtKB	21890473
40	Q15149	PLEC	Chromosome 8	1006	Ubiquitinlysine	NQEAQEAVTRLEAQH	2.93	UniProtKB	21906983
40	Q15149	PLEC	Chromosome 8	1006	Ubiquitinlysine	NQEAQEAVTRLEAQH	2.93	UniProtKB	21890473
40	Q15149	PLEC	Chromosome 8	1014	Ubiquitinlysine	TRLEAQHQALVTLWH	25.06	UniProtKB	21906983
40	Q15149	PLEC	Chromosome 8	1014	Ubiquitinlysine	TRLEAQHQALVTLWH	25.06	UniProtKB	21890473
40	Q15149	PLEC	Chromosome 8	1017	Ubiquitinlysine	EAQHQALVTLWHQLH	4.66	UniProtKB	21906983
40	Q15149	PLEC	Chromosome 8	1017	Ubiquitinlysine	EAQHQALVTLWHQLH	4.66	UniProtKB	21890473
40	Q15149	PLEC	Chromosome 8	1027	Ubiquitinlysine	WHQLHVDMKSLLAWQ	2.86	UniProtKB	21906983
40	Q15149	PLEC	Chromosome 8	1027	Ubiquitinlysine	WHQLHVDMKSLLAWQ	2.86	UniProtKB	21890473
40	Q15149	PLEC	Chromosome 8	1028	Ubiquitinlysine	HQLHVDMKSLLAWQS	33.22	UniProtKB	21906983
40	Q15149	PLEC	Chromosome 8	1028	Ubiquitinlysine	HQLHVDMKSLLAWQS	33.22	UniProtKB	21890473
40	Q15149	PLEC	Chromosome 8	1028	Ubiquitinlysine	HQLHVDMKSLLAWQS	33.22	UniProtKB	21906983
40	Q15149	PLEC	Chromosome 8	1028	Ubiquitinlysine	HQLHVDMKSLLAWQS	33.22	UniProtKB	21890473
40	Q15149	PLEC	Chromosome 8	1029	Phosphoserine	QLHVDMKSLLAWQSL	23.21	UniProtKB	22135298
40	Q15149	PLEC	Chromosome 8	1032	Ubiquitinlysine	VDMKSLLAWQSLRRD	13.93	UniProtKB	21906983
40	Q15149	PLEC	Chromosome 8	1032	Ubiquitinlysine	VDMKSLLAWQSLRRD	13.93	UniProtKB	21890473
40	Q15149	PLEC	Chromosome 8	1035	Ubiquitinlysine	KSLLAWQSLRRDVQL	17.09	UniProtKB	21906983
40	Q15149	PLEC	Chromosome 8	1035	Ubiquitinlysine	KSLLAWQSLRRDVQL	17.09	UniProtKB	21890473
40	Q15149	PLEC	Chromosome 8	1041	Ubiquitinlysine	QSLRRDVQLIRSWSL	35.15	UniProtKB	21906983
40	Q15149	PLEC	Chromosome 8	1041	Ubiquitinlysine	QSLRRDVQLIRSWSL	35.15	UniProtKB	21890473
40	Q15149	PLEC	Chromosome 8	1045	Phosphoserine	RDVQLIRSWSLATFR	17.64	UniProtKB	24961811
40	Q15149	PLEC	Chromosome 8	1047	Phosphoserine	VQLIRSWSLATFRTL	14.9	UniProtKB	24275569
40	Q15149	PLEC	Chromosome 8	1049	Ubiquitinlysine	LIRSWSLATFRTLKP	10.12	UniProtKB	21906983
40	Q15149	PLEC	Chromosome 8	1049	Ubiquitinlysine	LIRSWSLATFRTLKP	10.12	UniProtKB	21890473
40	Q15149	PLEC	Chromosome 8	1049	Ubiquitinlysine	LIRSWSLATFRTLKP	10.12	UniProtKB	21906983
40	Q15149	PLEC	Chromosome 8	1049	Ubiquitinlysine	LIRSWSLATFRTLKP	10.12	UniProtKB	21890473
40	Q15149	PLEC	Chromosome 8	1050	Phosphothreonine	IRSWSLATFRTLKPE	20.95	UniProtKB	22817900
40	Q15149	PLEC	Chromosome 8	1051	Ubiquitinlysine	RSWSLATFRTLKPEE	4.7	UniProtKB	21906983
40	Q15149	PLEC	Chromosome 8	1051	Ubiquitinlysine	RSWSLATFRTLKPEE	4.7	UniProtKB	21890473
40	Q15149	PLEC	Chromosome 8	1051	Ubiquitinlysine	RSWSLATFRTLKPEE	4.7	UniProtKB	21906983
40	Q15149	PLEC	Chromosome 8	1051	Ubiquitinlysine	RSWSLATFRTLKPEE	4.7	UniProtKB	21890473
40	Q15149	PLEC	Chromosome 8	1053	Ubiquitinlysine	WSLATFRTLKPEEQR	34.64	UniProtKB	21906983
40	Q15149	PLEC	Chromosome 8	1053	Ubiquitinlysine	WSLATFRTLKPEEQR	34.64	UniProtKB	21890473
40	Q15149	PLEC	Chromosome 8	1055	Ubiquitinlysine	LATFRTLKPEEQRQA	50.17	UniProtKB	21906983
40	Q15149	PLEC	Chromosome 8	1055	Ubiquitinlysine	LATFRTLKPEEQRQA	50.17	UniProtKB	21890473
40	Q15149	PLEC	Chromosome 8	1059	Ubiquitinlysine	RTLKPEEQRQALHSL	40.92	UniProtKB	21906983
40	Q15149	PLEC	Chromosome 8	1059	Ubiquitinlysine	RTLKPEEQRQALHSL	40.92	UniProtKB	21890473
40	Q15149	PLEC	Chromosome 8	1072	Ubiquitinlysine	SLELHYQAFLRDSQD	9.77	UniProtKB	21906983
40	Q15149	PLEC	Chromosome 8	1072	Ubiquitinlysine	SLELHYQAFLRDSQD	9.77	UniProtKB	21890473
40	Q15149	PLEC	Chromosome 8	1073	Ubiquitinlysine	LELHYQAFLRDSQDA	3.2	UniProtKB	21906983
40	Q15149	PLEC	Chromosome 8	1073	Ubiquitinlysine	LELHYQAFLRDSQDA	3.2	UniProtKB	21890473
40	Q15149	PLEC	Chromosome 8	1073	Ubiquitinlysine	LELHYQAFLRDSQDA	3.2	UniProtKB	21906983
40	Q15149	PLEC	Chromosome 8	1073	Ubiquitinlysine	LELHYQAFLRDSQDA	3.2	UniProtKB	21890473
40	Q15149	PLEC	Chromosome 8	1076	Ubiquitinlysine	HYQAFLRDSQDAGGF	53.44	UniProtKB	21906983
40	Q15149	PLEC	Chromosome 8	1076	Ubiquitinlysine	HYQAFLRDSQDAGGF	53.44	UniProtKB	21890473
40	Q15149	PLEC	Chromosome 8	1077	Phosphoserine	YQAFLRDSQDAGGFG	24.43	UniProtKB	22135298
40	Q15149	PLEC	Chromosome 8	1077	Ubiquitinlysine	YQAFLRDSQDAGGFG	24.43	UniProtKB	21906983
40	Q15149	PLEC	Chromosome 8	1077	Ubiquitinlysine	YQAFLRDSQDAGGFG	24.43	UniProtKB	21890473
40	Q15149	PLEC	Chromosome 8	1081	Ubiquitinlysine	LRDSQDAGGFGPEDR	40.01	UniProtKB	21906983
40	Q15149	PLEC	Chromosome 8	1081	Ubiquitinlysine	LRDSQDAGGFGPEDR	40.01	UniProtKB	21890473
40	Q15149	PLEC	Chromosome 8	1088	N6-methyllysine	GGFGPEDRLMAEREY	25.38	UniProtKB	115487799
40	Q15149	PLEC	Chromosome 8	1091	Ubiquitinlysine	GPEDRLMAEREYGSC	19.79	UniProtKB	21906983
40	Q15149	PLEC	Chromosome 8	1091	Ubiquitinlysine	GPEDRLMAEREYGSC	19.79	UniProtKB	21890473
40	Q15149	PLEC	Chromosome 8	1095	Phosphotyrosine	RLMAEREYGSCSHHY	22.14	UniProtKB	20873877
40	Q15149	PLEC	Chromosome 8	1096	Ubiquitinlysine	LMAEREYGSCSHHYQ	19.88	UniProtKB	21906983
40	Q15149	PLEC	Chromosome 8	1096	Ubiquitinlysine	LMAEREYGSCSHHYQ	19.88	UniProtKB	21890473
40	Q15149	PLEC	Chromosome 8	1097	Phosphoserine	MAEREYGSCSHHYQQ	16.14	UniProtKB	20873877
40	Q15149	PLEC	Chromosome 8	1098	S-nitrosocysteine	AEREYGSCSHHYQQL	3.79	UniProtKB	20140087
40	Q15149	PLEC	Chromosome 8	1099	Phosphoserine	EREYGSCSHHYQQLL	18.26	UniProtKB	20873877
40	Q15149	PLEC	Chromosome 8	1099	Ubiquitinlysine	EREYGSCSHHYQQLL	18.26	UniProtKB	21906983
40	Q15149	PLEC	Chromosome 8	1099	Ubiquitinlysine	EREYGSCSHHYQQLL	18.26	UniProtKB	21890473
40	Q15149	PLEC	Chromosome 8	1100	Ubiquitinlysine	REYGSCSHHYQQLLQ	28.18	UniProtKB	21906983
40	Q15149	PLEC	Chromosome 8	1100	Ubiquitinlysine	REYGSCSHHYQQLLQ	28.18	UniProtKB	21890473
40	Q15149	PLEC	Chromosome 8	1102	Phosphotyrosine	YGSCSHHYQQLLQSL	7.79	UniProtKB	20873877
40	Q15149	PLEC	Chromosome 8	1113	Ubiquitinlysine	LQSLEQGAQEESRCQ	17.19	UniProtKB	21906983
40	Q15149	PLEC	Chromosome 8	1113	Ubiquitinlysine	LQSLEQGAQEESRCQ	17.19	UniProtKB	21890473
40	Q15149	PLEC	Chromosome 8	1113	Ubiquitinlysine	LQSLEQGAQEESRCQ	17.19	UniProtKB	21906983
40	Q15149	PLEC	Chromosome 8	1113	Ubiquitinlysine	LQSLEQGAQEESRCQ	17.19	UniProtKB	21890473
40	Q15149	PLEC	Chromosome 8	1117	Ubiquitinlysine	EQGAQEESRCQRCIS	37.29	UniProtKB	21906983
40	Q15149	PLEC	Chromosome 8	1117	Ubiquitinlysine	EQGAQEESRCQRCIS	37.29	UniProtKB	21890473
40	Q15149	PLEC	Chromosome 8	1127	N6-acetyllysine	QRCISELKDIRLQLE	47.24	UniProtKB	26051181
40	Q15149	PLEC	Chromosome 8	1136	S-nitrosocysteine	IRLQLEACETRTVHR	3.91	UniProtKB	20140087
40	Q15149	PLEC	Chromosome 8	1136	Ubiquitinlysine	IRLQLEACETRTVHR	3.91	UniProtKB	21906983
40	Q15149	PLEC	Chromosome 8	1136	Ubiquitinlysine	IRLQLEACETRTVHR	3.91	UniProtKB	21890473
40	Q15149	PLEC	Chromosome 8	1140	Ubiquitinlysine	LEACETRTVHRLRLP	28.25	UniProtKB	21906983
40	Q15149	PLEC	Chromosome 8	1140	Ubiquitinlysine	LEACETRTVHRLRLP	28.25	UniProtKB	21890473
40	Q15149	PLEC	Chromosome 8	1150	N6-acetyllysine	RLRLPLDKEPARECA	73.59	UniProtKB	26051181
40	Q15149	PLEC	Chromosome 8	1150	N6-malonyllysine	RLRLPLDKEPARECA	73.59	UniProtKB	26320211
40	Q15149	PLEC	Chromosome 8	1165	N6-acetyllysine	QRIAEQQKAQAEVEG	42.01	UniProtKB	26051181
40	Q15149	PLEC	Chromosome 8	1165	Ubiquitinlysine	QRIAEQQKAQAEVEG	42.01	UniProtKB	21906983
40	Q15149	PLEC	Chromosome 8	1165	Ubiquitinlysine	QRIAEQQKAQAEVEG	42.01	UniProtKB	21906983
40	Q15149	PLEC	Chromosome 8	1165	Ubiquitinlysine	QRIAEQQKAQAEVEG	42.01	UniProtKB	21890473
40	Q15149	PLEC	Chromosome 8	1175	N6-acetyllysine	AEVEGLGKGVARLSA	56.08	UniProtKB	26051181
40	Q15149	PLEC	Chromosome 8	1175	N6-malonyllysine	AEVEGLGKGVARLSA	56.08	UniProtKB	26320211
40	Q15149	PLEC	Chromosome 8	1186	N6-acetyllysine	RLSAEAEKVLALPEP	49.98	UniProtKB	23954790
40	Q15149	PLEC	Chromosome 8	1186	N6-acetyllysine	RLSAEAEKVLALPEP	49.98	UniProtKB	26051181
40	Q15149	PLEC	Chromosome 8	1186	N6-malonyllysine	RLSAEAEKVLALPEP	49.98	UniProtKB	26320211
40	Q15149	PLEC	Chromosome 8	1186	Ubiquitinlysine	RLSAEAEKVLALPEP	49.98	UniProtKB	21906983
40	Q15149	PLEC	Chromosome 8	1186	Ubiquitinlysine	RLSAEAEKVLALPEP	49.98	UniProtKB	21890473
40	Q15149	PLEC	Chromosome 8	1194	Phosphoserine	VLALPEPSPAAPTLR	26.05	UniProtKB	22135298
40	Q15149	PLEC	Chromosome 8	1194	Phosphoserine	VLALPEPSPAAPTLR	26.05	UniProtKB	25627689
40	Q15149	PLEC	Chromosome 8	1199	Phosphothreonine	EPSPAAPTLRSELEL	30.03	UniProtKB	20068231
40	Q15149	PLEC	Chromosome 8	1202	Phosphoserine	PAAPTLRSELELTLG	50.04	UniProtKB	22135298
40	Q15149	PLEC	Chromosome 8	1210	N6-acetyllysine	ELELTLGKLEQVRSL	52.54	UniProtKB	26051181
40	Q15149	PLEC	Chromosome 8	1210	Ubiquitinlysine	ELELTLGKLEQVRSL	52.54	UniProtKB	21890473
40	Q15149	PLEC	Chromosome 8	1210	Ubiquitinlysine	ELELTLGKLEQVRSL	52.54	UniProtKB	21906983
40	Q15149	PLEC	Chromosome 8	1210	Ubiquitinlysine	ELELTLGKLEQVRSL	52.54	UniProtKB	21890473
40	Q15149	PLEC	Chromosome 8	1218	Phosphoserine	LEQVRSLSAIYLEKL	17.54	UniProtKB	22135298
40	Q15149	PLEC	Chromosome 8	1224	N6-acetyllysine	LSAIYLEKLKTISLV	53.33	UniProtKB	25825284
40	Q15149	PLEC	Chromosome 8	1226	N6-malonyllysine	AIYLEKLKTISLVIR	55.68	UniProtKB	26320211
40	Q15149	PLEC	Chromosome 8	1227	Phosphothreonine	IYLEKLKTISLVIRG	26.66	UniProtKB	22135298
40	Q15149	PLEC	Chromosome 8	1241	Ubiquitinlysine	GTQGAEEVLRAHEEQ	3.1	UniProtKB	21906983
40	Q15149	PLEC	Chromosome 8	1241	Ubiquitinlysine	GTQGAEEVLRAHEEQ	3.1	UniProtKB	21890473
40	Q15149	PLEC	Chromosome 8	1248	Ubiquitinlysine	VLRAHEEQLKEAQAV	55.65	UniProtKB	21906983
40	Q15149	PLEC	Chromosome 8	1248	Ubiquitinlysine	VLRAHEEQLKEAQAV	55.65	UniProtKB	21890473
40	Q15149	PLEC	Chromosome 8	1250	N6-acetyllysine	RAHEEQLKEAQAVPA	51.18	UniProtKB	26051181
40	Q15149	PLEC	Chromosome 8	1250	Ubiquitinlysine	RAHEEQLKEAQAVPA	51.18	UniProtKB	21906983
40	Q15149	PLEC	Chromosome 8	1250	Ubiquitinlysine	RAHEEQLKEAQAVPA	51.18	UniProtKB	21906983
40	Q15149	PLEC	Chromosome 8	1250	Ubiquitinlysine	RAHEEQLKEAQAVPA	51.18	UniProtKB	21890473
40	Q15149	PLEC	Chromosome 8	1251	Ubiquitinlysine	AHEEQLKEAQAVPAT	55.39	UniProtKB	21906983
40	Q15149	PLEC	Chromosome 8	1251	Ubiquitinlysine	AHEEQLKEAQAVPAT	55.39	UniProtKB	21890473
40	Q15149	PLEC	Chromosome 8	1258	Ubiquitinlysine	EAQAVPATLPELEAT	36.45	UniProtKB	21906983
40	Q15149	PLEC	Chromosome 8	1258	Ubiquitinlysine	EAQAVPATLPELEAT	36.45	UniProtKB	21890473
40	Q15149	PLEC	Chromosome 8	1258	Ubiquitinlysine	EAQAVPATLPELEAT	36.45	UniProtKB	21906983
40	Q15149	PLEC	Chromosome 8	1258	Ubiquitinlysine	EAQAVPATLPELEAT	36.45	UniProtKB	21890473
40	Q15149	PLEC	Chromosome 8	1259	Ubiquitinlysine	AQAVPATLPELEATK	3.18	UniProtKB	21906983
40	Q15149	PLEC	Chromosome 8	1259	Ubiquitinlysine	AQAVPATLPELEATK	3.18	UniProtKB	21890473
40	Q15149	PLEC	Chromosome 8	1266	N6-acetyllysine	LPELEATKASLKKLR	42.92	UniProtKB	22424773
40	Q15149	PLEC	Chromosome 8	1266	N6-acetyllysine	LPELEATKASLKKLR	42.92	UniProtKB	26051181
40	Q15149	PLEC	Chromosome 8	1266	Ubiquitinlysine	LPELEATKASLKKLR	42.92	UniProtKB	21906983
40	Q15149	PLEC	Chromosome 8	1266	Ubiquitinlysine	LPELEATKASLKKLR	42.92	UniProtKB	21890473
40	Q15149	PLEC	Chromosome 8	1268	Ubiquitinlysine	ELEATKASLKKLRAQ	42.13	UniProtKB	21906983
40	Q15149	PLEC	Chromosome 8	1268	Ubiquitinlysine	ELEATKASLKKLRAQ	42.13	UniProtKB	21890473
40	Q15149	PLEC	Chromosome 8	1273	Ubiquitinlysine	KASLKKLRAQAEAQQ	33.27	UniProtKB	21906983
40	Q15149	PLEC	Chromosome 8	1273	Ubiquitinlysine	KASLKKLRAQAEAQQ	33.27	UniProtKB	21890473
40	Q15149	PLEC	Chromosome 8	1273	Ubiquitinlysine	KASLKKLRAQAEAQQ	33.27	UniProtKB	21906983
40	Q15149	PLEC	Chromosome 8	1273	Ubiquitinlysine	KASLKKLRAQAEAQQ	33.27	UniProtKB	21890473
40	Q15149	PLEC	Chromosome 8	1276	Ubiquitinlysine	LKKLRAQAEAQQPTF	17.07	UniProtKB	21906983
40	Q15149	PLEC	Chromosome 8	1276	Ubiquitinlysine	LKKLRAQAEAQQPTF	17.07	UniProtKB	21890473
40	Q15149	PLEC	Chromosome 8	1277	Ubiquitinlysine	KKLRAQAEAQQPTFD	34.62	UniProtKB	21906983
40	Q15149	PLEC	Chromosome 8	1277	Ubiquitinlysine	KKLRAQAEAQQPTFD	34.62	UniProtKB	21890473
40	Q15149	PLEC	Chromosome 8	1280	Ubiquitinlysine	RAQAEAQQPTFDALR	46.15	UniProtKB	21906983
40	Q15149	PLEC	Chromosome 8	1280	Ubiquitinlysine	RAQAEAQQPTFDALR	46.15	UniProtKB	21890473
40	Q15149	PLEC	Chromosome 8	1280	Ubiquitinlysine	RAQAEAQQPTFDALR	46.15	UniProtKB	21906983
40	Q15149	PLEC	Chromosome 8	1280	Ubiquitinlysine	RAQAEAQQPTFDALR	46.15	UniProtKB	21890473
40	Q15149	PLEC	Chromosome 8	1284	Ubiquitinlysine	EAQQPTFDALRDELR	47.36	UniProtKB	21906983
40	Q15149	PLEC	Chromosome 8	1284	Ubiquitinlysine	EAQQPTFDALRDELR	47.36	UniProtKB	21890473
40	Q15149	PLEC	Chromosome 8	1290	Ubiquitinlysine	FDALRDELRGAQEVG	7.78	UniProtKB	21906983
40	Q15149	PLEC	Chromosome 8	1290	Ubiquitinlysine	FDALRDELRGAQEVG	7.78	UniProtKB	21890473
40	Q15149	PLEC	Chromosome 8	1290	Ubiquitinlysine	FDALRDELRGAQEVG	7.78	UniProtKB	21906983
40	Q15149	PLEC	Chromosome 8	1290	Ubiquitinlysine	FDALRDELRGAQEVG	7.78	UniProtKB	21890473
40	Q15149	PLEC	Chromosome 8	1291	N6-methyllysine	DALRDELRGAQEVGE	36.03	UniProtKB	115487791
40	Q15149	PLEC	Chromosome 8	1294	Ubiquitinlysine	RDELRGAQEVGERLQ	49.05	UniProtKB	21906983
40	Q15149	PLEC	Chromosome 8	1294	Ubiquitinlysine	RDELRGAQEVGERLQ	49.05	UniProtKB	21890473
40	Q15149	PLEC	Chromosome 8	1296	Ubiquitinlysine	ELRGAQEVGERLQQR	6.84	UniProtKB	21906983
40	Q15149	PLEC	Chromosome 8	1296	Ubiquitinlysine	ELRGAQEVGERLQQR	6.84	UniProtKB	21890473
40	Q15149	PLEC	Chromosome 8	1300	Ubiquitinlysine	AQEVGERLQQRHGER	4.41	UniProtKB	21906983
40	Q15149	PLEC	Chromosome 8	1300	Ubiquitinlysine	AQEVGERLQQRHGER	4.41	UniProtKB	21890473
40	Q15149	PLEC	Chromosome 8	1303	Ubiquitinlysine	VGERLQQRHGERDVE	27.15	UniProtKB	21906983
40	Q15149	PLEC	Chromosome 8	1303	Ubiquitinlysine	VGERLQQRHGERDVE	27.15	UniProtKB	21890473
40	Q15149	PLEC	Chromosome 8	1307	Ubiquitinlysine	LQQRHGERDVEVERW	58.84	UniProtKB	21906983
40	Q15149	PLEC	Chromosome 8	1307	Ubiquitinlysine	LQQRHGERDVEVERW	58.84	UniProtKB	21890473
40	Q15149	PLEC	Chromosome 8	1313	Ubiquitinlysine	ERDVEVERWRERVAQ	42.82	UniProtKB	21906983
40	Q15149	PLEC	Chromosome 8	1313	Ubiquitinlysine	ERDVEVERWRERVAQ	42.82	UniProtKB	21890473
40	Q15149	PLEC	Chromosome 8	1317	Ubiquitinlysine	EVERWRERVAQLLER	22.09	UniProtKB	21906983
40	Q15149	PLEC	Chromosome 8	1317	Ubiquitinlysine	EVERWRERVAQLLER	22.09	UniProtKB	21890473
40	Q15149	PLEC	Chromosome 8	1339	Ubiquitinlysine	TDVRQRELEQLGRQL	5.75	UniProtKB	21906983
40	Q15149	PLEC	Chromosome 8	1339	Ubiquitinlysine	TDVRQRELEQLGRQL	5.75	UniProtKB	21890473
40	Q15149	PLEC	Chromosome 8	1349	Ubiquitinlysine	LGRQLRYYRESADPL	11.06	UniProtKB	21906983
40	Q15149	PLEC	Chromosome 8	1349	Ubiquitinlysine	LGRQLRYYRESADPL	11.06	UniProtKB	21890473
40	Q15149	PLEC	Chromosome 8	1352	Phosphoserine	QLRYYRESADPLGAW	29.04	UniProtKB	22135298
40	Q15149	PLEC	Chromosome 8	1357	Ubiquitinlysine	RESADPLGAWLQDAR	21.79	UniProtKB	21906983
40	Q15149	PLEC	Chromosome 8	1357	Ubiquitinlysine	RESADPLGAWLQDAR	21.79	UniProtKB	21890473
40	Q15149	PLEC	Chromosome 8	1371	Ubiquitinlysine	RRRQEQIQAMPLADS	31.16	UniProtKB	21906983
40	Q15149	PLEC	Chromosome 8	1371	Ubiquitinlysine	RRRQEQIQAMPLADS	31.16	UniProtKB	21890473
40	Q15149	PLEC	Chromosome 8	1371	Ubiquitinlysine	RRRQEQIQAMPLADS	31.16	UniProtKB	21906983
40	Q15149	PLEC	Chromosome 8	1371	Ubiquitinlysine	RRRQEQIQAMPLADS	31.16	UniProtKB	21890473
40	Q15149	PLEC	Chromosome 8	1375	Ubiquitinlysine	EQIQAMPLADSQAVR	5.48	UniProtKB	21906983
40	Q15149	PLEC	Chromosome 8	1375	Ubiquitinlysine	EQIQAMPLADSQAVR	5.48	UniProtKB	21890473
40	Q15149	PLEC	Chromosome 8	1394	Ubiquitinlysine	QEQALLEEIERHGEK	50.55	UniProtKB	21906983
40	Q15149	PLEC	Chromosome 8	1394	Ubiquitinlysine	QEQALLEEIERHGEK	50.55	UniProtKB	21890473
40	Q15149	PLEC	Chromosome 8	1398	Ubiquitinlysine	LLEEIERHGEKVEEC	35.65	UniProtKB	21906983
40	Q15149	PLEC	Chromosome 8	1398	Ubiquitinlysine	LLEEIERHGEKVEEC	35.65	UniProtKB	21890473
40	Q15149	PLEC	Chromosome 8	1401	N6-acetyllysine	EIERHGEKVEECQRF	60.58	UniProtKB	26051181
40	Q15149	PLEC	Chromosome 8	1410	N6-acetyllysine	EECQRFAKQYINAIK	40.71	UniProtKB	25825284
40	Q15149	PLEC	Chromosome 8	1410	N6-acetyllysine	EECQRFAKQYINAIK	40.71	UniProtKB	26051181
40	Q15149	PLEC	Chromosome 8	1410	N6-malonyllysine	EECQRFAKQYINAIK	40.71	UniProtKB	26320211
40	Q15149	PLEC	Chromosome 8	1410	Ubiquitinlysine	EECQRFAKQYINAIK	40.71	UniProtKB	21906983
40	Q15149	PLEC	Chromosome 8	1410	Ubiquitinlysine	EECQRFAKQYINAIK	40.71	UniProtKB	21890473
40	Q15149	PLEC	Chromosome 8	1417	N6-acetyllysine	KQYINAIKDYELQLV	52.42	UniProtKB	26051181
40	Q15149	PLEC	Chromosome 8	1417	Ubiquitinlysine	KQYINAIKDYELQLV	52.42	UniProtKB	21906983
40	Q15149	PLEC	Chromosome 8	1417	Ubiquitinlysine	KQYINAIKDYELQLV	52.42	UniProtKB	21906983
40	Q15149	PLEC	Chromosome 8	1417	Ubiquitinlysine	KQYINAIKDYELQLV	52.42	UniProtKB	21890473
40	Q15149	PLEC	Chromosome 8	1426	Phosphotyrosine	YELQLVTYKAQLEPV	9.24	UniProtKB	22135298
40	Q15149	PLEC	Chromosome 8	1427	Ubiquitinlysine	ELQLVTYKAQLEPVA	21.94	UniProtKB	21906983
40	Q15149	PLEC	Chromosome 8	1427	Ubiquitinlysine	ELQLVTYKAQLEPVA	21.94	UniProtKB	21906983
40	Q15149	PLEC	Chromosome 8	1427	Ubiquitinlysine	ELQLVTYKAQLEPVA	21.94	UniProtKB	21890473
40	Q15149	PLEC	Chromosome 8	1435	Phosphoserine	AQLEPVASPAKKPKV	26.14	UniProtKB	17081983
40	Q15149	PLEC	Chromosome 8	1435	Phosphoserine	AQLEPVASPAKKPKV	26.14	UniProtKB	18691976
40	Q15149	PLEC	Chromosome 8	1435	Phosphoserine	AQLEPVASPAKKPKV	26.14	UniProtKB	20068231
40	Q15149	PLEC	Chromosome 8	1435	Phosphoserine	AQLEPVASPAKKPKV	26.14	UniProtKB	21406692
40	Q15149	PLEC	Chromosome 8	1435	Phosphoserine	AQLEPVASPAKKPKV	26.14	UniProtKB	23186163
40	Q15149	PLEC	Chromosome 8	1435	Phosphoserine	AQLEPVASPAKKPKV	26.14	UniProtKB	24275569
40	Q15149	PLEC	Chromosome 8	1444	Phosphoserine	AKKPKVQSGSESVIQ	47.47	UniProtKB	19369195
40	Q15149	PLEC	Chromosome 8	1444	Phosphoserine	AKKPKVQSGSESVIQ	47.47	UniProtKB	16381945
40	Q15149	PLEC	Chromosome 8	1444	Phosphoserine	AKKPKVQSGSESVIQ	47.47	UniProtKB	23193290
40	Q15149	PLEC	Chromosome 8	1444	Phosphoserine	AKKPKVQSGSESVIQ	47.47	UniProtKB	19060867
40	Q15149	PLEC	Chromosome 8	1475	Phosphoserine	SQYIKFISETLRRME	27.88	UniProtKB	17525332
40	Q15149	PLEC	Chromosome 8	1475	Phosphoserine	SQYIKFISETLRRME	27.88	UniProtKB	16381945
40	Q15149	PLEC	Chromosome 8	1475	Phosphoserine	SQYIKFISETLRRME	27.88	UniProtKB	23193290
40	Q15149	PLEC	Chromosome 8	1475	Phosphoserine	SQYIKFISETLRRME	27.88	UniProtKB	22135298
40	Q15149	PLEC	Chromosome 8	1477	Phosphothreonine	YIKFISETLRRMEEE	20.83	UniProtKB	22135298
40	Q15149	PLEC	Chromosome 8	1508	N6-acetyllysine	EVEAALEKQRQLAEA	52.19	UniProtKB	26051181
40	Q15149	PLEC	Chromosome 8	1508	N6-malonyllysine	EVEAALEKQRQLAEA	52.19	UniProtKB	26320211
40	Q15149	PLEC	Chromosome 8	1508	Ubiquitinlysine	EVEAALEKQRQLAEA	52.19	UniProtKB	21906983
40	Q15149	PLEC	Chromosome 8	1508	Ubiquitinlysine	EVEAALEKQRQLAEA	52.19	UniProtKB	21890473
40	Q15149	PLEC	Chromosome 8	1520	N6-acetyllysine	AEAHAQAKAQAEREA	29.02	UniProtKB	26051181
40	Q15149	PLEC	Chromosome 8	1520	N6-acetyllysine	AEAHAQAKAQAEREA	29.02	UniProtKB	27452117
40	Q15149	PLEC	Chromosome 8	1549	Ubiquitinlysine	EEAAVDAQQQKRSIQ	41.6	UniProtKB	21906983
40	Q15149	PLEC	Chromosome 8	1549	Ubiquitinlysine	EEAAVDAQQQKRSIQ	41.6	UniProtKB	21890473
40	Q15149	PLEC	Chromosome 8	1554	Phosphoserine	DAQQQKRSIQEELQQ	35.34	UniProtKB	22135298
40	Q15149	PLEC	Chromosome 8	1554	Phosphoserine	DAQQQKRSIQEELQQ	35.34	UniProtKB	20873877
40	Q15149	PLEC	Chromosome 8	1559	Ubiquitinlysine	KRSIQEELQQLRQSS	3.75	UniProtKB	21906983
40	Q15149	PLEC	Chromosome 8	1559	Ubiquitinlysine	KRSIQEELQQLRQSS	3.75	UniProtKB	21890473
40	Q15149	PLEC	Chromosome 8	1565	Phosphoserine	ELQQLRQSSEAEIQA	24.58	UniProtKB	22135298
40	Q15149	PLEC	Chromosome 8	1567	Ubiquitinlysine	QQLRQSSEAEIQAKA	56.41	UniProtKB	21906983
40	Q15149	PLEC	Chromosome 8	1567	Ubiquitinlysine	QQLRQSSEAEIQAKA	56.41	UniProtKB	21890473
40	Q15149	PLEC	Chromosome 8	1573	N6-acetyllysine	SEAEIQAKARQAEAA	27.94	UniProtKB	26051181
40	Q15149	PLEC	Chromosome 8	1581	Ubiquitinlysine	ARQAEAAERSRLRIE	59.23	UniProtKB	21906983
40	Q15149	PLEC	Chromosome 8	1581	Ubiquitinlysine	ARQAEAAERSRLRIE	59.23	UniProtKB	21890473
40	Q15149	PLEC	Chromosome 8	1581	Ubiquitinlysine	ARQAEAAERSRLRIE	59.23	UniProtKB	21906983
40	Q15149	PLEC	Chromosome 8	1581	Ubiquitinlysine	ARQAEAAERSRLRIE	59.23	UniProtKB	21890473
40	Q15149	PLEC	Chromosome 8	1585	Ubiquitinlysine	EAAERSRLRIEEEIR	7.34	UniProtKB	21906983
40	Q15149	PLEC	Chromosome 8	1585	Ubiquitinlysine	EAAERSRLRIEEEIR	7.34	UniProtKB	21890473
40	Q15149	PLEC	Chromosome 8	1604	Ubiquitinlysine	QLEATERQRGGAEGE	41.98	UniProtKB	21906983
40	Q15149	PLEC	Chromosome 8	1604	Ubiquitinlysine	QLEATERQRGGAEGE	41.98	UniProtKB	21890473
40	Q15149	PLEC	Chromosome 8	1605	N6-methyllysine	LEATERQRGGAEGEL	52.3	UniProtKB	115487815
40	Q15149	PLEC	Chromosome 8	1608	Ubiquitinlysine	TERQRGGAEGELQAL	25.17	UniProtKB	21906983
40	Q15149	PLEC	Chromosome 8	1608	Ubiquitinlysine	TERQRGGAEGELQAL	25.17	UniProtKB	21890473
40	Q15149	PLEC	Chromosome 8	1626	N6-succinyllysine	AEEAEAQKRQAQEEA	54.23	UniProtKB	23954790
40	Q15149	PLEC	Chromosome 8	1627	N6-methyllysine	EEAEAQKRQAQEEAE	25.61	UniProtKB	12018159
40	Q15149	PLEC	Chromosome 8	1637	N6-methyllysine	QEEAERLRRQVQDES	32.95	UniProtKB	12018179
40	Q15149	PLEC	Chromosome 8	1644	Phosphoserine	RRQVQDESQRKRQAE	43.5	UniProtKB	17525332
40	Q15149	PLEC	Chromosome 8	1659	N6-acetyllysine	VELASRVKAEAEAAR	39.12	UniProtKB	26051181
40	Q15149	PLEC	Chromosome 8	1718	N6-malonyllysine	AEAELQSKRASFAEK	38.74	UniProtKB	26320211
40	Q15149	PLEC	Chromosome 8	1718	Ubiquitinlysine	AEAELQSKRASFAEK	38.74	UniProtKB	21906983
40	Q15149	PLEC	Chromosome 8	1718	Ubiquitinlysine	AEAELQSKRASFAEK	38.74	UniProtKB	21890473
40	Q15149	PLEC	Chromosome 8	1721	Phosphoserine	ELQSKRASFAEKTAQ	29.08	UniProtKB	17081983
40	Q15149	PLEC	Chromosome 8	1725	N6-acetyllysine	KRASFAEKTAQLERS	45.81	UniProtKB	23954790
40	Q15149	PLEC	Chromosome 8	1725	N6-malonyllysine	KRASFAEKTAQLERS	45.81	UniProtKB	26320211
40	Q15149	PLEC	Chromosome 8	1726	Phosphothreonine	RASFAEKTAQLERSL	15.9	UniProtKB	24732914
40	Q15149	PLEC	Chromosome 8	1732	Phosphoserine	KTAQLERSLQEEHVA	25.65	UniProtKB	20068231
40	Q15149	PLEC	Chromosome 8	1732	Phosphoserine	KTAQLERSLQEEHVA	25.65	UniProtKB	23186163
40	Q15149	PLEC	Chromosome 8	1774	N6-acetyllysine	ELERWQLKANEALRL	33.78	UniProtKB	22424773
40	Q15149	PLEC	Chromosome 8	1774	N6-acetyllysine	ELERWQLKANEALRL	33.78	UniProtKB	25825284
40	Q15149	PLEC	Chromosome 8	1774	N6-acetyllysine	ELERWQLKANEALRL	33.78	UniProtKB	26051181
40	Q15149	PLEC	Chromosome 8	1774	N6-acetyllysine	ELERWQLKANEALRL	33.78	UniProtKB	27452117
40	Q15149	PLEC	Chromosome 8	1774	N6-malonyllysine	ELERWQLKANEALRL	33.78	UniProtKB	26320211
40	Q15149	PLEC	Chromosome 8	1792	N6-acetyllysine	AEEVAQQKSLAQAEA	35.04	UniProtKB	26051181
40	Q15149	PLEC	Chromosome 8	1792	N6-malonyllysine	AEEVAQQKSLAQAEA	35.04	UniProtKB	26320211
40	Q15149	PLEC	Chromosome 8	1801	N6-malonyllysine	LAQAEAEKQKEEAER	73.96	UniProtKB	26320211
40	Q15149	PLEC	Chromosome 8	1803	N6-acetyllysine	QAEAEKQKEEAEREA	69.46	UniProtKB	26051181
40	Q15149	PLEC	Chromosome 8	1803	N6-malonyllysine	QAEAEKQKEEAEREA	69.46	UniProtKB	26320211
40	Q15149	PLEC	Chromosome 8	1812	N6-methyllysine	EAEREARRRGKAEEQ	59.77	UniProtKB	24381447
40	Q15149	PLEC	Chromosome 8	1833	N6-acetyllysine	LAEQELEKQRQLAEG	64.5	UniProtKB	23236377
40	Q15149	PLEC	Chromosome 8	1833	N6-acetyllysine	LAEQELEKQRQLAEG	64.5	UniProtKB	26051181
40	Q15149	PLEC	Chromosome 8	1833	N6-malonyllysine	LAEQELEKQRQLAEG	64.5	UniProtKB	26320211
40	Q15149	PLEC	Chromosome 8	1896	N6-acetyllysine	ELEAELAKVRAEMEV	44.9	UniProtKB	22424773
40	Q15149	PLEC	Chromosome 8	1896	N6-acetyllysine	ELEAELAKVRAEMEV	44.9	UniProtKB	26051181
40	Q15149	PLEC	Chromosome 8	1907	Phosphoserine	EMEVLLASKARAEEE	27.15	UniProtKB	20068231
40	Q15149	PLEC	Chromosome 8	1908	N-acetyllysine	MEVLLASKARAEEES	35.96	UniProtKB	7976025
40	Q15149	PLEC	Chromosome 8	1908	N6-malonyllysine	MEVLLASKARAEEES	35.96	UniProtKB	26320211
40	Q15149	PLEC	Chromosome 8	1942	N6-methyllysine	ELAEEAARLRALAEE	31.58	UniProtKB	115386559
40	Q15149	PLEC	Chromosome 8	1951	N6-acetyllysine	RALAEEAKRQRQLAE	52.95	UniProtKB	22424773
40	Q15149	PLEC	Chromosome 8	1975	N6-acetyllysine	AERVLAEKLAAIGEA	37.51	UniProtKB	23236377
40	Q15149	PLEC	Chromosome 8	1975	N6-acetyllysine	AERVLAEKLAAIGEA	37.51	UniProtKB	23954790
40	Q15149	PLEC	Chromosome 8	1975	N6-acetyllysine	AERVLAEKLAAIGEA	37.51	UniProtKB	25825284
40	Q15149	PLEC	Chromosome 8	1975	N6-acetyllysine	AERVLAEKLAAIGEA	37.51	UniProtKB	26051181
40	Q15149	PLEC	Chromosome 8	1975	N6-malonyllysine	AERVLAEKLAAIGEA	37.51	UniProtKB	26320211
40	Q15149	PLEC	Chromosome 8	1983	Phosphothreonine	LAAIGEATRLKTEAE	32.03	UniProtKB	20068231
40	Q15149	PLEC	Chromosome 8	1986	N6-acetyllysine	IGEATRLKTEAEIAL	40.82	UniProtKB	26051181
40	Q15149	PLEC	Chromosome 8	1994	N6-acetyllysine	TEAEIALKEKEAENE	58.69	UniProtKB	26051181
40	Q15149	PLEC	Chromosome 8	2025	N6-acetyllysine	EEQAAQHKADIEERL	35.36	UniProtKB	26051181
40	Q15149	PLEC	Chromosome 8	2025	N6-malonyllysine	EEQAAQHKADIEERL	35.36	UniProtKB	26320211
40	Q15149	PLEC	Chromosome 8	2039	Phosphoserine	LAQLRKASDSELERQ	44.71	UniProtKB	24702127
40	Q15149	PLEC	Chromosome 8	2053	Phosphothreonine	QKGLVEDTLRQRRQV	15.44	UniProtKB	21406692
40	Q15149	PLEC	Chromosome 8	2053	Phosphothreonine	QKGLVEDTLRQRRQV	15.44	UniProtKB	16381945
40	Q15149	PLEC	Chromosome 8	2053	Phosphothreonine	QKGLVEDTLRQRRQV	15.44	UniProtKB	23193290
40	Q15149	PLEC	Chromosome 8	2053	Phosphothreonine	QKGLVEDTLRQRRQV	15.44	UniProtKB	22135298
40	Q15149	PLEC	Chromosome 8	2053	Phosphothreonine	QKGLVEDTLRQRRQV	15.44	UniProtKB	22817900
40	Q15149	PLEC	Chromosome 8	2068	N6-acetyllysine	EEEILALKASFEKAA	36.06	UniProtKB	26051181
40	Q15149	PLEC	Chromosome 8	2073	N6-acetyllysine	ALKASFEKAAAGKAE	41.12	UniProtKB	22424773
40	Q15149	PLEC	Chromosome 8	2073	N6-acetyllysine	ALKASFEKAAAGKAE	41.12	UniProtKB	26051181
40	Q15149	PLEC	Chromosome 8	2078	N6-acetyllysine	FEKAAAGKAELELEL	33.68	UniProtKB	26051181
40	Q15149	PLEC	Chromosome 8	2099	N6-acetyllysine	AEDTLRSKEQAELEA	47.62	UniProtKB	26051181
40	Q15149	PLEC	Chromosome 8	2099	N6-malonyllysine	AEDTLRSKEQAELEA	47.62	UniProtKB	26320211
40	Q15149	PLEC	Chromosome 8	2129	N6-acetyllysine	EAEERVQKSLAAEEE	44.58	UniProtKB	26051181
40	Q15149	PLEC	Chromosome 8	2142	N6-malonyllysine	EEAARQRKAALEEVE	29.67	UniProtKB	26320211
40	Q15149	PLEC	Chromosome 8	2182	N6-acetyllysine	LAQEAAQKRLQAEEK	50.8	UniProtKB	26051181
40	Q15149	PLEC	Chromosome 8	2189	N6-acetyllysine	KRLQAEEKAHAFAVQ	36.66	UniProtKB	23236377
40	Q15149	PLEC	Chromosome 8	2189	N6-acetyllysine	KRLQAEEKAHAFAVQ	36.66	UniProtKB	23954790
40	Q15149	PLEC	Chromosome 8	2189	N6-acetyllysine	KRLQAEEKAHAFAVQ	36.66	UniProtKB	26051181
40	Q15149	PLEC	Chromosome 8	2189	N6-malonyllysine	KRLQAEEKAHAFAVQ	36.66	UniProtKB	26320211
[truncated: 1,746 more rows]
